# Supplementary material for: A Frameshift Mutation in the Mg-Chelatase I Subunit Gene OsCHLI Is Associated with a Lethal Chlorophyll-Deficient, Yellow Seedling Phenotype in Rice
Source: Plants (Basel). 2023 Jul 31;12(15):2831. doi: 10.3390/plants12152831 (PMC10420988; doi:10.3390/plants12152831)
Supplement: Supplementary file 1 [file plants-12-02831-s001.zip]

Archive with 2 entries (2 files):
- YS_Supplementary_figures.pdf
- YS_Supplementary_Table.xlsx
