# Supplementary material for: A Frameshift Mutation in the Mg-Chelatase I Subunit Gene OsCHLI Is Associated with a Lethal Chlorophyll-Deficient, Yellow Seedling Phenotype in Rice
Source: Plants (Basel). 2023 Jul 31;12(15):2831. doi: 10.3390/plants12152831 (PMC10420988; doi:10.3390/plants12152831)
Supplement: Supplementary file 1 [file plants-12-02831-s001.zip › YS_Supplementary_Table.xlsx]

## Sheet: Table S1
Table S1. List of up-regulated DEGs.
Gene id	log2FoldChange	p-adj	Description
Os01g0101150	1.59047	0.042055	XP_025883118.1_putative pentatricopeptide repeat-containing protein At2g01510 [Oryza sativa Japonica Group] EEC69764.1 hypothetical protein OsI_00012 [Oryza sativa Indica Group] KAB8079770.1 hypothetical protein EE612_000017 [Oryza sativa] BAD45498.1 hypothetical protein [Oryza sativa Japonica Group] BAS69919.1 Os01g0101150 [Oryza sativa Japonica Group]
Os01g0103900	1.60026	0.000372907	KAB8082511.1_hypothetical protein EE612_004413 [Oryza sativa] KAF2947896.1 hypothetical protein DAI22_01g003000 [Oryza sativa Japonica Group] BAD44831.1 unknown protein [Oryza sativa Japonica Group] BAF03674.1 Os01g0103900 [Oryza sativa Japonica Group] BAS69950.1 Os01g0103900 [Oryza sativa Japonica Group]
Os01g0104200	4.58983	8.98695e-22	EAY72184.1_hypothetical protein OsI_00036 [Oryza sativa Indica Group] EAZ10203.1 hypothetical protein OsJ_00034 [Oryza sativa Japonica Group] KAB8082507.1 hypothetical protein EE612_004409 [Oryza sativa] BAS69955.1 Os01g0104200 [Oryza sativa Japonica Group]
Os01g0106300	1.9736	0.0082311	XP_015621897.1_isoflavone reductase homolog IRL [Oryza sativa Japonica Group] KAB8082492.1 hypothetical protein EE612_004384 [Oryza sativa] EAZ10222.1 hypothetical protein OsJ_00052 [Oryza sativa Japonica Group] KAF2947930.1 hypothetical protein DAI22_01g004800 [Oryza sativa Japonica Group] BAB16909.1 putative isoflavone reductase [Oryza sativa Japonica Group] BAF03689.1 Os01g0106300 [Oryza sativ…
Os01g0109432	2.40974	0.0467415	KAB8082466.1_hypothetical protein EE612_004352 [Oryza sativa] BAS69999.1 Os01g0109432 [Oryza sativa Japonica Group]
Os01g0109500	1.47387	0.00972564	XP_015633656.1_uncharacterized protein LOC4326132 isoform X2 [Oryza sativa Japonica Group] XP_015633667.1 uncharacterized protein LOC4326132 isoform X2 [Oryza sativa Japonica Group] EAY72230.1 hypothetical protein OsI_00084 [Oryza sativa Indica Group] KAB8082465.1 hypothetical protein EE612_004351 [Oryza sativa] EAZ10244.1 hypothetical protein OsJ_00076 [Oryza sativa Japonica Group] KAF2947975.1 …
Os01g0110200	2.98079	7.96931e-06	XP_015623381.1_lysine-rich arabinogalactan protein 19 [Oryza sativa Japonica Group] EAY72237.1 hypothetical protein OsI_00090 [Oryza sativa Indica Group] BAD44937.1 putative extensin-like cell wall protein [Oryza sativa Japonica Group] BAF03710.1 Os01g0110200 [Oryza sativa Japonica Group] BAS70007.1 Os01g0110200 [Oryza sativa Japonica Group]
Os01g0110800	2.28315	0.0137411	XP_015634738.1_piriformospora indica-insensitive protein 2 isoform X2 [Oryza sativa Japonica Group] KAB8082454.1 hypothetical protein EE612_004337 [Oryza sativa] EEE53735.1 hypothetical protein OsJ_00086 [Oryza sativa Japonica Group] KAF2947994.1 hypothetical protein DAI22_01g114200 [Oryza sativa Japonica Group] BAD44939.1 putative disease resistance protein [Oryza sativa Japonica Group] BAF03714…
Os01g0111100	1.07274	2.32458e-08	KAB8082452.1_hypothetical protein EE612_004335 [Oryza sativa] BAD44942.1 unknown protein [Oryza sativa Japonica Group] BAF03715.2 Os01g0111100 [Oryza sativa Japonica Group] BAS70016.1 Os01g0111100 [Oryza sativa Japonica Group]
Os01g0111800	1.2332	5.30456e-07	XP_015629796.1_uncharacterized protein LOC4326114 [Oryza sativa Japonica Group] EEC69804.1 hypothetical protein OsI_00104 [Oryza sativa Indica Group] KAB8082443.1 hypothetical protein EE612_004323 [Oryza sativa] EEE53741.1 hypothetical protein OsJ_00096 [Oryza sativa Japonica Group] KAB8082444.1 hypothetical protein EE612_004323 [Oryza sativa] BAB39889.1 unknown protein [Oryza sativa Japonica Gro…
Os01g0112000	7.09241	9.66918e-06	EAZ10263.1_hypothetical protein OsJ_00098 [Oryza sativa Japonica Group]
Os01g0113200	4.89588	4.31759e-12	BAS70038.1_Os01g0113200 [Oryza sativa Japonica Group]
Os01g0113300	4.8102	0.000533852	XP_015610927.1_rust resistance kinase Lr10 isoform X1 [Oryza sativa Japonica Group] EAZ10274.1 hypothetical protein OsJ_00109 [Oryza sativa Japonica Group] KAF2948026.1 hypothetical protein DAI22_01g007500 [Oryza sativa Japonica Group] BAD45064.1 putative rust resistance kinase Lr10 [Oryza sativa Japonica Group] BAF03733.1 Os01g0113300 [Oryza sativa Japonica Group] BAG99309.1 unnamed protein prod…
Os01g0119000	1.15186	0.00020954	XP_015622850.1_protein O-linked-mannose beta-1,4-N-acetylglucosaminyltransferase 2 [Oryza sativa Japonica Group] KAB8082363.1 hypothetical protein EE612_004247 [Oryza sativa] KAF2948116.1 hypothetical protein DAI22_01g013100 [Oryza sativa Japonica Group] BAB17150.1 putative HGA6 [Oryza sativa Japonica Group] BAB55487.1 putative HGA6 [Oryza sativa Japonica Group] BAF03777.1 Os01g0119000 [Oryza sat…
Os01g0121000	1.63818	0.00271805	XP_015640967.1_uncharacterized protein LOC9268597 [Oryza sativa Japonica Group] EAY72316.1 hypothetical protein OsI_00170 [Oryza sativa Indica Group] KAB8082349.1 hypothetical protein EE612_004227 [Oryza sativa] KAF2948135.1 hypothetical protein DAI22_01g014300 [Oryza sativa Japonica Group] BAD52452.1 unknown protein [Oryza sativa Japonica Group] BAH90878.1 Os01g0120900 [Oryza sativa Japonica Gro…
Os01g0121600	1.14021	0.000148528	XP_015640991.1_uncharacterized protein LOC4326044 [Oryza sativa Japonica Group] KAB8082342.1 hypothetical protein EE612_004213 [Oryza sativa] KAF2948149.1 hypothetical protein DAI22_01g014800 [Oryza sativa Japonica Group] BAF03791.2 Os01g0121600 [Oryza sativa Japonica Group] BAS70137.1 Os01g0121600 [Oryza sativa Japonica Group]
Os01g0121900	3.31966	0.00013419	XP_015636221.1_uncharacterized protein LOC9268150 [Oryza sativa Japonica Group] KAB8082338.1 hypothetical protein EE612_004208 [Oryza sativa] BAS70141.1 Os01g0121900 [Oryza sativa Japonica Group]
Os01g0124100	2.60463	7.28945e-50	XP_015613509.1_Bowman-Birk type bran trypsin inhibitor-like [Oryza sativa Japonica Group] KAF2948167.1 hypothetical protein DAI22_01g016500 [Oryza sativa Japonica Group] BAF03801.1 Os01g0124100 [Oryza sativa Japonica Group] BAG88296.1 unnamed protein product [Oryza sativa Japonica Group] BAS70156.1 Os01g0124100 [Oryza sativa Japonica Group]
Os01g0124200	1.64375	8.94378e-16	XP_015613520.1_Bowman-Birk type bran trypsin inhibitor [Oryza sativa Japonica Group] ABP98945.1 Bowman-Birk type proteinase inhibitor A [Oryza sativa Japonica Group] BAG90337.1 unnamed protein product [Oryza sativa Japonica Group] BAG96423.1 unnamed protein product [Oryza sativa Japonica Group] BAG96626.1 unnamed protein product [Oryza sativa Japonica Group] BAH90882.1 Os01g0124200 [Oryza sativa …
Os01g0124401	5.70082	1.07823e-119	XP_015622026.1_Bowman-Birk type bran trypsin inhibitor [Oryza sativa Japonica Group] Q0JR25.2 RecName: Full=Bowman-Birk type bran trypsin inhibitor; AltName: Full=OSE727A; AltName: Full=Protein RBBI3-3; AltName: Full=RBTI; Flags: Precursor [Oryza sativa Japonica Group] KAB8082324.1 hypothetical protein EE612_004178 [Oryza sativa] KAF2948169.1 hypothetical protein DAI22_01g016700 [Oryza sativa Jap…
Os01g0124600	4.14055	0.0058722	XP_015636274.2_Bowman-Birk type bran trypsin inhibitor [Oryza sativa Japonica Group] EEC69854.1 hypothetical protein OsI_00201 [Oryza sativa Indica Group] KAB8082322.1 hypothetical protein EE612_004175 [Oryza sativa] EEE53791.1 hypothetical protein OsJ_00201 [Oryza sativa Japonica Group] KAF2948174.1 hypothetical protein DAI22_01g016900 [Oryza sativa Japonica Group] CAB88393.1 putative Bowman Bir…
Os01g0124650	5.29271	1.35272e-09	XP_015634573.1_Bowman-Birk type bran trypsin inhibitor [Oryza sativa Japonica Group] BAG88984.1 unnamed protein product [Oryza sativa Japonica Group] BAG94038.1 unnamed protein product [Oryza sativa Japonica Group] BAS70162.1 Os01g0124650 [Oryza sativa Japonica Group]
Os01g0125800	1.98537	1.33974e-11	XP_015621882.1_actin-interacting protein 1-2 [Oryza sativa Japonica Group] EEC69857.1 hypothetical protein OsI_00212 [Oryza sativa Indica Group] KAB8082312.1 hypothetical protein EE612_004162 [Oryza sativa] EEE53793.1 hypothetical protein OsJ_00210 [Oryza sativa Japonica Group] BAB21186.1 putative WD40-repeat protein [Oryza sativa Japonica Group] BAB55540.1 putative 66 kDa stress protein [Oryza s…
Os01g0127400	1.3807	7.20679e-20	BAS70184.1_Os01g0127400 [Oryza sativa Japonica Group]
Os01g0127900	1.846	5.865e-28	XP_015624158.1_mannose-6-phosphate isomerase 1 isoform X1 [Oryza sativa Japonica Group] KAF2948210.1 hypothetical protein DAI22_01g019500 [Oryza sativa Japonica Group] BAB18294.1 putative mannose-6-phosphate isomerase [Oryza sativa Japonica Group] BAF03821.1 Os01g0127900 [Oryza sativa Japonica Group] BAG91810.1 unnamed protein product [Oryza sativa Japonica Group] BAS70190.1 Os01g0127900 [Oryza s…
Os01g0128000	4.39403	4.2192e-64	XP_015633684.1_transcription factor MYB62 isoform X1 [Oryza sativa Japonica Group] EEE53799.1 hypothetical protein OsJ_00224 [Oryza sativa Japonica Group] KAF2948213.1 hypothetical protein DAI22_01g019600 [Oryza sativa Japonica Group] BAF03822.1 Os01g0128000 [Oryza sativa Japonica Group] BAS70191.1 Os01g0128000 [Oryza sativa Japonica Group]
Os01g0128200	1.67468	1.92046e-11	XP_015614478.1_endonuclease 2 [Oryza sativa Japonica Group] KAF2948216.1 hypothetical protein DAI22_01g019800 [Oryza sativa Japonica Group] BAB03377.1 putative nuclease I [Oryza sativa Japonica Group] BAD52548.1 putative nuclease I [Oryza sativa Japonica Group] BAF03824.1 Os01g0128200 [Oryza sativa Japonica Group] BAG87050.1 unnamed protein product [Oryza sativa Japonica Group]
Os01g0129500	2.72651	1.58845e-23	XP_015627038.1_uncharacterized protein LOC4325971 [Oryza sativa Japonica Group] KAF2948223.1 hypothetical protein DAI22_01g020500 [Oryza sativa Japonica Group] BAB03388.1 unknown protein [Oryza sativa Japonica Group] BAF03831.1 Os01g0129500 [Oryza sativa Japonica Group] BAG94068.1 unnamed protein product [Oryza sativa Japonica Group] BAS70201.1 Os01g0129500 [Oryza sativa Japonica Group]
Os01g0130000	2.28587	1.97744e-37	XP_015621370.1_metal tolerance protein 7 isoform X1 [Oryza sativa Japonica Group] Q9LDU0.1 RecName: Full=Metal tolerance protein 7; Short=OsMTP7 [Oryza sativa Japonica Group] EEC69877.1 hypothetical protein OsI_00246 [Oryza sativa Indica Group] KAB8079804.1 hypothetical protein EE612_000063 [Oryza sativa] EEE53807.1 hypothetical protein OsJ_00239 [Oryza sativa Japonica Group] KAF2948226.1 hypothe…
Os01g0130400	2.57657	1.36173e-16	XP_015622373.1_alpha-xylosidase 1 [Oryza sativa Japonica Group] KAF2948230.1 hypothetical protein DAI22_01g021000 [Oryza sativa Japonica Group] BAF03836.1 Os01g0130400 [Oryza sativa Japonica Group] BAG95494.1 unnamed protein product [Oryza sativa Japonica Group] BAS70209.1 Os01g0130400 [Oryza sativa Japonica Group]
Os01g0132400	4.92952	0.0436922	XP_015646219.1_uncharacterized protein LOC4325798 [Oryza sativa Japonica Group] KAF2948241.1 hypothetical protein DAI22_01g022000 [Oryza sativa Japonica Group] BAD52476.1 unknown protein [Oryza sativa Japonica Group] BAD52791.1 unknown protein [Oryza sativa Japonica Group] BAF03846.2 Os01g0132400 [Oryza sativa Japonica Group] BAS70229.1 Os01g0132400 [Oryza sativa Japonica Group]
Os01g0134200	4.60995	1.95854e-26	BAS70248.1_Os01g0134200, partial [Oryza sativa Japonica Group]
Os01g0134700	1.25626	5.62065e-13	XP_015625420.1_protein SAR DEFICIENT 1 [Oryza sativa Japonica Group] EAZ10437.1 hypothetical protein OsJ_00269 [Oryza sativa Japonica Group] KAF2948262.1 hypothetical protein DAI22_01g023500 [Oryza sativa Japonica Group] BAB64623.1 calmodulin-binding protein -like [Oryza sativa Japonica Group] BAF03859.1 Os01g0134700 [Oryza sativa Japonica Group] BAG99259.1 unnamed protein product [Oryza sativa J…
Os01g0134900	1.16677	0.0238084	XP_015626728.1_uncharacterized protein LOC4325690 [Oryza sativa Japonica Group] KAB8079846.1 hypothetical protein EE612_000120 [Oryza sativa] EEE53822.1 hypothetical protein OsJ_00271 [Oryza sativa Japonica Group] KAF2948264.1 hypothetical protein DAI22_01g023608 [Oryza sativa Japonica Group] KAF2948265.1 hypothetical protein DAI22_01g023608 [Oryza sativa Japonica Group] BAS70254.1 Os01g0134900 […
Os01g0136100	2.09416	0.000810796	XP_015625199.1_16.9 kDa class I heat shock protein 1 [Oryza sativa Japonica Group] P27777.1 RecName: Full=16.9 kDa class I heat shock protein 1; AltName: Full=16.9 kDa heat shock protein 1; Short=OsHsp16.9A [Oryza sativa Japonica Group] EAY72431.1 hypothetical protein OsI_00285 [Oryza sativa Indica Group] KAB8079854.1 hypothetical protein EE612_000130 [Oryza sativa] AAA33909.1 16.9 kDa heat shock…
Os01g0136200	1.86658	1.50715e-08	XP_008780653.1_16.9 kDa class I heat shock protein 2 [Phoenix dactylifera] XP_015630930.1 16.9 kDa class I heat shock protein 2 [Oryza sativa Japonica Group] Q943E6.1 RecName: Full=16.9 kDa class I heat shock protein 2; AltName: Full=16.9 kDa heat shock protein 2; Short=OsHsp16.9B [Oryza sativa Japonica Group] EAY72433.1 hypothetical protein OsI_00287 [Oryza sativa Indica Group] KAB8079855.1 hypo…
Os01g0136700	2.90434	2.91949e-08	BAS70272.1_Os01g0136700, partial [Oryza sativa Japonica Group]
Os01g0137700	1.59971	0.00112811	EEE53831.1_hypothetical protein OsJ_00296 [Oryza sativa Japonica Group] BAF03881.1 Os01g0137700 [Oryza sativa Japonica Group] BAG94388.1 unnamed protein product [Oryza sativa Japonica Group] BAS70287.1 Os01g0137700 [Oryza sativa Japonica Group]
*Os01g0137800	1.84762	0.00730509	.
*Os01g0137875	1.29225	0.00864781	.
Os01g0138100	1.65585	0.01308	BAS70291.1_Os01g0138100, partial [Oryza sativa Japonica Group]
Os01g0138800	5.57156	2.62279e-127	XP_015620976.1_putative glutamine amidotransferase GAT1_2.1 isoform X2 [Oryza sativa Japonica Group] BAD61474.1 unknown protein [Oryza sativa Japonica Group] BAF03887.1 Os01g0138800 [Oryza sativa Japonica Group] BAS70300.1 Os01g0138800 [Oryza sativa Japonica Group]
Os01g0139000	1.60183	0.00196988	XP_015642310.1_reticulon-like protein B9 [Oryza sativa Japonica Group] EAZ10470.1 hypothetical protein OsJ_00305 [Oryza sativa Japonica Group] KAF2948302.1 hypothetical protein DAI22_01g027000 [Oryza sativa Japonica Group] BAD61299.1 hypothetical protein [Oryza sativa Japonica Group] BAD61476.1 hypothetical protein [Oryza sativa Japonica Group] BAF03889.1 Os01g0139000 [Oryza sativa Japonica Group]
Os01g0140400	2.5748	1.86467e-17	BAG95852.1_unnamed protein product [Oryza sativa Japonica Group] BAS70312.1 Os01g0140400 [Oryza sativa Japonica Group]
Os01g0143800	1.44132	1.94018e-20	XP_015612217.1_uncharacterized protein At2g39795, mitochondrial [Oryza sativa Japonica Group] BAB16470.1 unknown protein [Oryza sativa Japonica Group] BAB40125.1 unknown protein [Oryza sativa Japonica Group] BAF03914.1 Os01g0143800 [Oryza sativa Japonica Group] BAG96787.1 unnamed protein product [Oryza sativa Japonica Group] BAG96903.1 unnamed protein product [Oryza sativa Japonica Group]
Os01g0147800	3.11269	0.0396112	BAS70388.1_Os01g0147800, partial [Oryza sativa Japonica Group]
Os01g0149350	2.07313	0.000323589	XP_015644949.1_putative disease resistance protein RGA1 [Oryza sativa Japonica Group] XP_015644965.1 putative disease resistance protein RGA1 [Oryza sativa Japonica Group] XP_015644973.1 putative disease resistance protein RGA1 [Oryza sativa Japonica Group] XP_025878576.1 putative disease resistance protein RGA1 [Oryza sativa Japonica Group] XP_025878581.1 putative disease resistance protein RGA1…
Os01g0149500	2.1459	8.69318e-10	XP_015644979.1_putative disease resistance protein RGA1 [Oryza sativa Japonica Group] XP_025878583.1 putative disease resistance protein RGA1 [Oryza sativa Japonica Group] XP_025878584.1 putative disease resistance protein RGA1 [Oryza sativa Japonica Group] XP_025878590.1 putative disease resistance protein RGA1 [Oryza sativa Japonica Group] XP_025878591.1 putative disease resistance protein RGA1…
Os01g0149600	1.43428	1.2374e-16	XP_015645087.1_histone H2B.4 [Oryza sativa Japonica Group] A2WKP5.1 RecName: Full=Histone H2B.4 [Oryza sativa Indica Group] Q94JJ4.1 RecName: Full=Histone H2B.4 [Oryza sativa Japonica Group] KAB8079965.1 hypothetical protein EE612_000288 [Oryza sativa] EAY72541.1 hypothetical protein OsI_00406 [Oryza sativa Indica Group] EAZ10547.1 hypothetical protein OsJ_00381 [Oryza sativa Japonica Group] BAB4…
Os01g0151500	1.49552	2.198e-05	BAS70428.1_Os01g0151500 [Oryza sativa Japonica Group]
Os01g0151600	1.26426	5.80038e-21	XP_015639396.1_uncharacterized protein LOC4324527 [Oryza sativa Japonica Group] EEC69966.1 hypothetical protein OsI_00426 [Oryza sativa Indica Group] KAB8079986.1 hypothetical protein EE612_000314 [Oryza sativa] EEE53885.1 hypothetical protein OsJ_00397 [Oryza sativa Japonica Group] KAF2948436.1 hypothetical protein DAI22_01g035600 [Oryza sativa Japonica Group] BAD61114.1 unknown protein [Oryza s…
Os01g0151900	1.63647	0.00106707	XP_015629832.1_putative pentatricopeptide repeat-containing protein At3g15200 [Oryza sativa Japonica Group] BAB03620.1 hypothetical protein [Oryza sativa Japonica Group] BAB44041.1 hypothetical protein [Oryza sativa Japonica Group] BAH01114.1 unnamed protein product [Oryza sativa Japonica Group] BAH90916.1 Os01g0151900 [Oryza sativa Japonica Group] BAS70433.1 Os01g0151900 [Oryza sativa Japonica G…
Os01g0153400	1.002	1.03057e-25	BAF03968.1_Os01g0153400, partial [Oryza sativa Japonica Group] BAS70456.1 Os01g0153400, partial [Oryza sativa Japonica Group]
Os01g0153800	5.03784	0.0201548	BAS70463.1_Os01g0153800, partial [Oryza sativa Japonica Group]
Os01g0155200	2.80192	0.0183585	EAZ10598.1_hypothetical protein OsJ_00430 [Oryza sativa Japonica Group] BAB64641.1 putative S-domain receptor-like protein kinase [Oryza sativa Japonica Group] BAS70476.1 Os01g0155200 [Oryza sativa Japonica Group]
Os01g0157500	5.70169	0.0029718	XP_025878707.1_uncharacterized protein LOC112937859 [Oryza sativa Japonica Group] BAS70493.1 Os01g0157500 [Oryza sativa Japonica Group]
Os01g0158900	2.75902	1.73953e-64	XP_015621682.1_NF-X1-type zinc finger protein NFXL2 [Oryza sativa Japonica Group] BAD61082.1 unknown protein [Oryza sativa Japonica Group] BAF03994.1 Os01g0158900 [Oryza sativa Japonica Group] BAG90117.1 unnamed protein product [Oryza sativa Japonica Group] BAS70508.1 Os01g0158900 [Oryza sativa Japonica Group]
Os01g0159000	6.59925	6.85683e-146	BAG91889.1_unnamed protein product [Oryza sativa Japonica Group] BAS70510.1 Os01g0159000 [Oryza sativa Japonica Group]
Os01g0159200	3.13225	0.00368647	BAS70511.1_Os01g0159200, partial [Oryza sativa Japonica Group]
Os01g0159300	1.78539	3.05442e-29	XP_015620967.1_E3 ubiquitin-protein ligase MBR1 [Oryza sativa Japonica Group] KAB8080056.1 hypothetical protein EE612_000395 [Oryza sativa] AEP20518.1 zinc finger protein [Oryza sativa Japonica Group] KAF2948516.1 hypothetical protein DAI22_01g041800 [Oryza sativa Japonica Group] BAF03997.1 Os01g0159300 [Oryza sativa Japonica Group] BAG93610.1 unnamed protein product [Oryza sativa Japonica Group]
Os01g0159400	1.45993	1.58598e-35	XP_015622170.1_acyl-coenzyme A oxidase 4, peroxisomal isoform X2 [Oryza sativa Japonica Group] EAY72630.1 hypothetical protein OsI_00496 [Oryza sativa Indica Group] KAB8080057.1 hypothetical protein EE612_000397 [Oryza sativa] EAZ10630.1 hypothetical protein OsJ_00462 [Oryza sativa Japonica Group] KAF2948518.1 hypothetical protein DAI22_01g041900 [Oryza sativa Japonica Group] BAD61086.1 putative …
Os01g0159800	3.27579	2.05844e-47	BAS70517.1_Os01g0159800 [Oryza sativa Japonica Group]
Os01g0160100	2.24707	1.71983e-08	XP_015615261.1_pyruvate decarboxylase 2 [Oryza sativa Japonica Group] EAZ10634.1 hypothetical protein OsJ_00466 [Oryza sativa Japonica Group] BAA96769.1 putative pyruvate decarboxylase [Oryza sativa Japonica Group] BAB08208.1 unnamed protein product [Oryza sativa Japonica Group] BAF04002.1 Os01g0160100 [Oryza sativa Japonica Group] BAS70518.1 Os01g0160100 [Oryza sativa Japonica Group]
Os01g0160700	3.55086	0.0010312	EAZ10640.1_hypothetical protein OsJ_00471 [Oryza sativa Japonica Group] BAA96777.1 putative verticillium wilt disease resistance protein [Oryza sativa Japonica Group] BAH90920.1 Os01g0160700 [Oryza sativa Japonica Group] BAS70522.1 Os01g0160700 [Oryza sativa Japonica Group]
Os01g0160800	3.32418	7.73653e-08	XP_015626811.1_protein synthesis inhibitor I [Oryza sativa Japonica Group] BAB85659.1 ribosome inactivating protein 2 [Oryza sativa] EAZ10641.1 hypothetical protein OsJ_00472 [Oryza sativa Japonica Group] BAA96779.1 putative protein synthesis inhibitor I [Oryza sativa Japonica Group] BAC00557.1 putative protein synthesis inhibitor I [Oryza sativa Japonica Group] BAF04004.1 Os01g0160800 [Oryza sat…
Os01g0162500	2.02487	2.51725e-05	BAS70535.1_Os01g0162500, partial [Oryza sativa Japonica Group]
Os01g0164800	2.51977	2.875e-35	XP_015622733.1_protein BREAST CANCER SUSCEPTIBILITY 2 homolog B isoform X1 [Oryza sativa Japonica Group] XP_015622741.1 protein BREAST CANCER SUSCEPTIBILITY 2 homolog B isoform X1 [Oryza sativa Japonica Group]
Os01g0166400	4.61468	4.36167e-07	KAB8080095.1_hypothetical protein EE612_000442 [Oryza sativa] BAS70573.1 Os01g0166400 [Oryza sativa Japonica Group]
Os01g0173600	6.25833	0.000932176	XP_015643722.1_uncharacterized protein LOC4327121 [Oryza sativa Japonica Group] KAF2948676.1 hypothetical protein DAI22_01g052000 [Oryza sativa Japonica Group] BAB62552.1 hypothetical protein [Oryza sativa Japonica Group] BAF04072.1 Os01g0173600 [Oryza sativa Japonica Group] BAS70647.1 Os01g0173600 [Oryza sativa Japonica Group]
Os01g0175100	2.21212	6.83862e-35	XP_015626427.1_protein THYLAKOID RHODANESE-LIKE, chloroplastic-like [Oryza sativa Japonica Group] KAB8080172.1 hypothetical protein EE612_000547 [Oryza sativa] KAF2948691.1 hypothetical protein DAI22_01g053200 [Oryza sativa Japonica Group] BAD68125.1 unknown protein [Oryza sativa Japonica Group] BAF04083.1 Os01g0175100 [Oryza sativa Japonica Group] BAG92413.1 unnamed protein product [Oryza sativa…
Os01g0175400	3.26421	1.08831e-11	KAB8080173.1_hypothetical protein EE612_000549 [Oryza sativa] KAF2948694.1 hypothetical protein DAI22_01g053400 [Oryza sativa Japonica Group] BAD68128.1 putative ankyrin-like protein [Oryza sativa Japonica Group] BAF04086.1 Os01g0175400 [Oryza sativa Japonica Group] BAG95435.1 unnamed protein product [Oryza sativa Japonica Group]
Os01g0176200	1.33928	9.52227e-06	XP_015613332.1_UDP-glycosyltransferase 73C6 [Oryza sativa Japonica Group] KAB8080184.1 hypothetical protein EE612_000564 [Oryza sativa] AAT45075.1 glucosyl transferase [Oryza sativa Japonica Group] KAB8080185.1 hypothetical protein EE612_000564 [Oryza sativa] KAF2948701.1 hypothetical protein DAI22_01g054100 [Oryza sativa Japonica Group] BAB17061.1 putative UDP-glucose: flavonoid 7-O-glucosyltran…
Os01g0179000	1.61574	6.6612e-06	XP_015620017.1_acyl transferase 7-like [Oryza sativa Japonica Group] KAB8080212.1 hypothetical protein EE612_000602 [Oryza sativa] KAF2948733.1 hypothetical protein DAI22_01g056200 [Oryza sativa Japonica Group] BAB07968.1 3&apos;-N-debenzoyltaxol N-benzoyltransferase -like [Oryza sativa Japonica Group] BAB63477.1 3&apos;-N-debenzoyltaxol N-benzoyltransferase -like [Oryza sativa Japonica Group] BA…
Os01g0180000	2.70903	0.0146272	XP_015624422.1_leucine-rich repeat extensin-like protein 3 [Oryza sativa Japonica Group] KAB8080221.1 hypothetical protein EE612_000618 [Oryza sativa] EEE53988.1 hypothetical protein OsJ_00617 [Oryza sativa Japonica Group] KAF2948742.1 hypothetical protein DAI22_01g057100 [Oryza sativa Japonica Group] BAD67840.1 putative leucine-rich repeat/extensin 1 [Oryza sativa Japonica Group] BAD68079.1 puta…
Os01g0180300	1.49578	2.68754e-12	XP_015621026.1_MAR-binding filament-like protein 1 isoform X2 [Oryza sativa Japonica Group] KAF2948746.1 hypothetical protein DAI22_01g057300 [Oryza sativa Japonica Group] BAD68082.1 putative MAR binding filament-like protein 1 [Oryza sativa Japonica Group] BAF04120.1 Os01g0180300 [Oryza sativa Japonica Group] BAG99988.1 unnamed protein product [Oryza sativa Japonica Group] BAS70721.1 Os01g018030…
Os01g0182400	1.76661	1.15558e-22	BAS70741.1_Os01g0182400, partial [Oryza sativa Japonica Group]
Os01g0182832	1.77155	1.80416e-27	BAS70746.1_Os01g0182832, partial [Oryza sativa Japonica Group]
Os01g0183600	1.27479	0.00438019	XP_015621294.1_alkane hydroxylase MAH1 [Oryza sativa Japonica Group] KAB8080250.1 hypothetical protein EE612_000669 [Oryza sativa] KAF2948785.1 hypothetical protein DAI22_01g060100 [Oryza sativa Japonica Group] BAA99523.1 putative cytochrome P450 [Oryza sativa Japonica Group] BAF04142.1 Os01g0183600 [Oryza sativa Japonica Group] BAG99058.1 unnamed protein product [Oryza sativa Japonica Group]
Os01g0184100	1.45964	0.0302386	Q5VRY1.1_RecName: Full=18.0 kDa class II heat shock protein; AltName: Full=18.0 kDa heat shock protein; Short=OsHsp18.0 [Oryza sativa Japonica Group] EAY72812.1 hypothetical protein OsI_00679 [Oryza sativa Indica Group] ABA29610.1 class II small heat shock protein [Oryza sativa Japonica Group] ADR66970.1 17.5 kDa heat shock protein [Oryza sativa Japonica Group] KAF2948798.1 hypothetical protein D…
Os01g0184500	2.30267	1.38176e-55	XP_015613578.1_DEAD-box ATP-dependent RNA helicase 39 isoform X1 [Oryza sativa Japonica Group] XP_015613586.1 DEAD-box ATP-dependent RNA helicase 39 isoform X2 [Oryza sativa Japonica Group] Q5VRY0.1 RecName: Full=DEAD-box ATP-dependent RNA helicase 39 [Oryza sativa Japonica Group] KAB8080260.1 hypothetical protein EE612_000680 [Oryza sativa] EEE54007.1 hypothetical protein OsJ_00660 [Oryza sativa…
Os01g0185100	2.36028	0.0177084	KAB8080266.1_hypothetical protein EE612_000687, partial [Oryza sativa] BAS70771.1 Os01g0185100, partial [Oryza sativa Japonica Group]
Os01g0185400	2.30446	6.90246e-39	BAD67799.1_unknown protein [Oryza sativa Japonica Group] BAF04154.1 Os01g0185400 [Oryza sativa Japonica Group]
Os01g0185900	2.47648	2.49391e-12	XP_015625260.1_probable WRKY transcription factor 72 [Oryza sativa Japonica Group] KAF2948814.1 hypothetical protein DAI22_01g062300 [Oryza sativa Japonica Group] BAD67800.1 WRKY transcription factor 6 -like [Oryza sativa Japonica Group] BAF04156.1 Os01g0185900 [Oryza sativa Japonica Group] BAS70780.1 Os01g0185900 [Oryza sativa Japonica Group]
Os01g0186000	4.8856	1.47158e-50	KAB8080277.1_hypothetical protein EE612_000701, partial [Oryza sativa] BAS70781.1 Os01g0186000, partial [Oryza sativa Japonica Group]
Os01g0186400	7.44364	8.45862e-10	XP_015646471.1_uncharacterized protein LOC107278583 [Oryza sativa Japonica Group] KAB8080280.1 hypothetical protein EE612_000705 [Oryza sativa] KAF2948818.1 hypothetical protein DAI22_01g062600 [Oryza sativa Japonica Group] BAD67805.1 hypothetical protein [Oryza sativa Japonica Group] BAS70784.1 Os01g0186400 [Oryza sativa Japonica Group]
Os01g0186900	1.50353	0.000838586	EEC70079.1_hypothetical protein OsI_00698 [Oryza sativa Indica Group] BAF04161.1 Os01g0186900 [Oryza sativa Japonica Group] BAS70788.1 Os01g0186900 [Oryza sativa Japonica Group]
Os01g0187900	2.27893	3.45142e-32	XP_015621787.1_transcription factor MYBS3-like [Oryza sativa Japonica Group] EAY72837.1 hypothetical protein OsI_00708 [Oryza sativa Indica Group] KAB8080292.1 hypothetical protein EE612_000730 [Oryza sativa] KAF2948834.1 hypothetical protein DAI22_01g063800 [Oryza sativa Japonica Group] BAD72254.1 putative MybSt1 [Oryza sativa Japonica Group] BAD72263.1 putative MybSt1 [Oryza sativa Japonica Gro…
Os01g0188100	1.02077	2.72966e-19	XP_015617734.1_2-oxoglutarate-Fe(II) type oxidoreductase hxnY isoform X2 [Oryza sativa Japonica Group] KAB8080293.1 hypothetical protein EE612_000731 [Oryza sativa] KAF2948838.1 hypothetical protein DAI22_01g064000 [Oryza sativa Japonica Group] BAD72256.1 putative oxidoreductase [Oryza sativa Japonica Group] BAD72265.1 putative oxidoreductase [Oryza sativa Japonica Group] BAH01620.1 unnamed prote…
Os01g0188900	1.06871	4.07063e-20	BAS70807.1_Os01g0188900, partial [Oryza sativa Japonica Group]
Os01g0189100	1.19014	9.85752e-08	XP_015621940.1_ankyrin repeat, SAM and basic leucine zipper domain-containing protein 1 [Oryza sativa Japonica Group] KAB8080299.1 hypothetical protein EE612_000739 [Oryza sativa] KAF2948844.1 hypothetical protein DAI22_01g064800 [Oryza sativa Japonica Group] BAD72213.1 ankyrin-like protein-like [Oryza sativa Japonica Group] BAD72270.1 ankyrin-like protein-like [Oryza sativa Japonica Group] BAF04…
Os01g0189700	1.0065	3.19392e-09	KAB8080303.1_hypothetical protein EE612_000740 [Oryza sativa] BAS70812.1 Os01g0189700 [Oryza sativa Japonica Group]
Os01g0191000	1.48268	0.0347125	BAS70818.1_Os01g0191000 [Oryza sativa Japonica Group]
Os01g0192000	4.04501	1.67588e-85	XP_025879384.1_zinc finger CCCH domain-containing protein 2 [Oryza sativa Japonica Group] Q9FU27.1 RecName: Full=Zinc finger CCCH domain-containing protein 2; Short=OsC3H2; AltName: Full=Protein DELAY OF THE ONSET OF SENESCENCE; Short=OsDOS [Oryza sativa Japonica Group] ADX60249.1 C3H transcription factor, partial [Oryza sativa Japonica Group] BAB12694.1 CCCH-type zinc finger protein -like [Oryza…
Os01g0192300	1.29939	2.39988e-07	XP_015625837.1_transcription factor MYBS3-like [Oryza sativa Japonica Group] EAZ10870.1 hypothetical protein OsJ_00711 [Oryza sativa Japonica Group] BAD72233.1 putative MCB2 protein [Oryza sativa Japonica Group] BAF04191.1 Os01g0192300 [Oryza sativa Japonica Group] BAG88219.1 unnamed protein product [Oryza sativa Japonica Group] BAS70833.1 Os01g0192300 [Oryza sativa Japonica Group]
Os01g0196300	2.23018	0.0203193	XP_015626911.1_uncharacterized protein LOC4327325 [Oryza sativa Japonica Group] KAB8080353.1 hypothetical protein EE612_000820 [Oryza sativa] ADX60282.1 bHLH transcription factor, partial [Oryza sativa Japonica Group] KAF2948918.1 hypothetical protein DAI22_01g068700 [Oryza sativa Japonica Group] KAF2948920.1 hypothetical protein DAI22_01g068700 [Oryza sativa Japonica Group] BAD72434.1 basic heli…
Os01g0197450	3.06523	3.24886e-12	XP_015622278.1_putative pentatricopeptide repeat-containing protein At1g17630 [Oryza sativa Japonica Group] KAB8080363.1 hypothetical protein EE612_000834 [Oryza sativa] KAF2948929.1 hypothetical protein DAI22_01g069400 [Oryza sativa Japonica Group] BAS70874.1 Os01g0197450 [Oryza sativa Japonica Group]
Os01g0198500	6.74107	1.84328e-05	XP_015634650.1_uncharacterized protein LOC4327339 [Oryza sativa Japonica Group] EAY72900.1 hypothetical protein OsI_00775 [Oryza sativa Indica Group] KAB8080373.1 hypothetical protein EE612_000848 [Oryza sativa] KAF2948940.1 hypothetical protein DAI22_01g070200 [Oryza sativa Japonica Group] BAB56103.1 unknown protein [Oryza sativa Japonica Group] BAB89415.1 unknown protein [Oryza sativa Japonica …
Os01g0201100	1.36711	5.58397e-10	XP_015625845.1_beta-glucuronosyltransferase GlcAT14B [Oryza sativa Japonica Group] KAB8080392.1 hypothetical protein EE612_000884 [Oryza sativa] EEE54065.1 hypothetical protein OsJ_00766 [Oryza sativa Japonica Group] KAF2948960.1 hypothetical protein DAI22_01g071700 [Oryza sativa Japonica Group] KAF2948961.1 hypothetical protein DAI22_01g071700 [Oryza sativa Japonica Group] BAH01648.1 unnamed pro…
Os01g0205200	1.36204	1.148e-16	KAB8080417.1_hypothetical protein EE612_000933, partial [Oryza sativa] BAS70937.1 Os01g0205200, partial [Oryza sativa Japonica Group]
Os01g0207400	1.58795	1.4179e-13	KAB8080433.1_hypothetical protein EE612_000953, partial [Oryza sativa] BAF04264.1 Os01g0207400, partial [Oryza sativa Japonica Group] BAS70953.1 Os01g0207400, partial [Oryza sativa Japonica Group]
Os01g0211600	1.78449	1.04489e-10	KAB8080469.1_hypothetical protein EE612_001012, partial [Oryza sativa] BAF04288.1 Os01g0211600, partial [Oryza sativa Japonica Group] BAS70993.1 Os01g0211600, partial [Oryza sativa Japonica Group]
Os01g0214600	2.07832	3.24782e-07	XP_015648160.1_GDSL esterase/lipase At5g45910 isoform X2 [Oryza sativa Japonica Group] KAB8080489.1 hypothetical protein EE612_001038 [Oryza sativa] KAF2949067.1 hypothetical protein DAI22_01g080600 [Oryza sativa Japonica Group] BAD73004.1 putative esterase [Oryza sativa Japonica Group] BAD73162.1 putative esterase [Oryza sativa Japonica Group] BAF04304.1 Os01g0214600 [Oryza sativa Japonica Group]
Os01g0215500	2.1525	0.0123845	BAD73008.1_putative esterase [Oryza sativa Japonica Group] BAD73166.1 putative esterase [Oryza sativa Japonica Group] BAG86960.1 unnamed protein product [Oryza sativa Japonica Group] BAG95530.1 unnamed protein product [Oryza sativa Japonica Group] BAS71020.1 Os01g0215500 [Oryza sativa Japonica Group]
Os01g0216000	2.6152	0.019083	XP_015629807.1_GDSL esterase/lipase At5g45910 [Oryza sativa Japonica Group] EAZ11033.1 hypothetical protein OsJ_00877 [Oryza sativa Japonica Group] BAA94224.1 putative esterase [Oryza sativa Japonica Group] BAF04311.1 Os01g0216000 [Oryza sativa Japonica Group] BAG86688.1 unnamed protein product [Oryza sativa Japonica Group] BAG96688.1 unnamed protein product [Oryza sativa Japonica Group]
Os01g0216400	4.21899	0.0208863	XP_015642359.1_GDSL esterase/lipase At5g45910 [Oryza sativa Japonica Group] EAY73027.1 hypothetical protein OsI_00898 [Oryza sativa Indica Group] KAF2949079.1 hypothetical protein DAI22_01g081600 [Oryza sativa Japonica Group] BAA94220.1 putative esterase [Oryza sativa Japonica Group] BAF04313.1 Os01g0216400 [Oryza sativa Japonica Group] BAS71030.1 Os01g0216400 [Oryza sativa Japonica Group]
Os01g0218100	2.48477	2.41013e-22	XP_025879685.1_transcription factor bHLH30 [Oryza sativa Japonica Group] EAY73039.1 hypothetical protein OsI_00913 [Oryza sativa Indica Group] KAB8080517.1 hypothetical protein EE612_001078 [Oryza sativa] KAF2949092.1 hypothetical protein DAI22_01g082800 [Oryza sativa Japonica Group] BAB16490.1 DNA binding protein-like [Oryza sativa Japonica Group] BAC00537.1 DNA binding protein-like [Oryza sativ…
Os01g0219300	1.58881	8.57601e-05	XP_015628408.1_uncharacterized protein LOC4324639 [Oryza sativa Japonica Group] KAB8080531.1 hypothetical protein EE612_001090 [Oryza sativa] KAF2949102.1 hypothetical protein DAI22_01g083700 [Oryza sativa Japonica Group] BAF04333.1 Os01g0219300 [Oryza sativa Japonica Group] BAG93335.1 unnamed protein product [Oryza sativa Japonica Group] BAS71061.1 Os01g0219300 [Oryza sativa Japonica Group]
Os01g0221700	1.64613	1.62582e-26	KAB8080550.1_hypothetical protein EE612_001125, partial [Oryza sativa] BAS71079.1 Os01g0221700, partial [Oryza sativa Japonica Group]
*Os01g0221800	1.47534	6.58919e-16	.
Os01g0221900	1.60291	5.73788e-11	KAB8080551.1_hypothetical protein EE612_001127 [Oryza sativa] BAS71080.1 Os01g0221900 [Oryza sativa Japonica Group]
Os01g0222300	3.08451	0.0046829	KAB8080553.1_hypothetical protein EE612_001132 [Oryza sativa] BAD81296.1 unknown protein [Oryza sativa Japonica Group] BAF04350.1 Os01g0222300 [Oryza sativa Japonica Group] BAG89052.1 unnamed protein product [Oryza sativa Japonica Group] BAS71082.1 Os01g0222300 [Oryza sativa Japonica Group]
Os01g0222500	1.26202	1.5717e-14	XP_015650694.1_V-type proton ATPase subunit E [Oryza sativa Japonica Group] EEC70200.1 hypothetical protein OsI_00945 [Oryza sativa Indica Group] KAB8080554.1 hypothetical protein EE612_001133 [Oryza sativa] KAF2949132.1 hypothetical protein DAI22_01g085800 [Oryza sativa Japonica Group] BAD81297.1 putative vacuolar V-H+ATPase subunit E [Oryza sativa Japonica Group] BAF04351.1 Os01g0222500 [Oryza …
Os01g0222800	2.21555	0.00343435	KAB8080558.1_hypothetical protein EE612_001137 [Oryza sativa] BAS71086.1 Os01g0222800 [Oryza sativa Japonica Group]
Os01g0223800	3.60686	1.50687e-14	KAF2949145.1_hypothetical protein DAI22_01g086900 [Oryza sativa Japonica Group]
Os01g0223900	1.61522	1.98962e-07	XP_015621846.1_G-type lectin S-receptor-like serine/threonine-protein kinase At2g19130 [Oryza sativa Japonica Group] KAB8080567.1 hypothetical protein EE612_001150 [Oryza sativa] EAZ11091.1 hypothetical protein OsJ_00938 [Oryza sativa Japonica Group] KAF2949147.1 hypothetical protein DAI22_01g087100 [Oryza sativa Japonica Group] BAA94517.1 putative S-domain receptor-like protein kinase [Oryza sat…
Os01g0224000	3.44944	1.44935e-26	XP_015621848.1_G-type lectin S-receptor-like serine/threonine-protein kinase At2g19130 [Oryza sativa Japonica Group] KAB8080568.1 hypothetical protein EE612_001151 [Oryza sativa] EEE54145.1 hypothetical protein OsJ_00939 [Oryza sativa Japonica Group] BAD81313.1 putative S-domain receptor-like protein kinase [Oryza sativa Japonica Group] BAD81458.1 putative S-domain receptor-like protein kinase [O…
Os01g0224166	1.73663	0.000727428	KAB8080570.1_hypothetical protein EE612_001158, partial [Oryza sativa] BAS71099.1 Os01g0224166, partial [Oryza sativa Japonica Group]
Os01g0225000	1.14919	0.000360824	XP_015630169.1_mitochondrial arginine transporter BAC2 [Oryza sativa Japonica Group] KAB8080576.1 hypothetical protein EE612_001166 [Oryza sativa] KAF2949157.1 hypothetical protein DAI22_01g087900 [Oryza sativa Japonica Group] BAF04370.1 Os01g0225000 [Oryza sativa Japonica Group] BAS71106.1 Os01g0225000 [Oryza sativa Japonica Group]
Os01g0226600	2.00502	8.94455e-25	XP_015630288.1_S-type anion channel SLAH3 isoform X7 [Oryza sativa Japonica Group] KAF2949187.1 hypothetical protein DAI22_01g089000 [Oryza sativa Japonica Group] BAD81510.1 unknown protein [Oryza sativa Japonica Group] BAH00500.1 unnamed protein product [Oryza sativa Japonica Group] BAS71122.1 Os01g0226600 [Oryza sativa Japonica Group]
Os01g0227100	2.19033	6.94119e-34	XP_015621887.1_probable chlorophyll(ide) b reductase NYC1, chloroplastic [Oryza sativa Japonica Group] Q5N800.1 RecName: Full=Probable chlorophyll(ide) b reductase NYC1, chloroplastic; AltName: Full=Protein NON-YELLOW COLORING 1; Short=OsNYC1; Flags: Precursor [Oryza sativa Japonica Group] EEE54154.1 hypothetical protein OsJ_00960 [Oryza sativa Japonica Group] KAF2949195.1 hypothetical protein DA…
Os01g0228500	5.55135	2.23326e-55	XP_015616690.1_uncharacterized protein LOC4327188 [Oryza sativa Japonica Group] XP_015616696.1 uncharacterized protein LOC4327188 [Oryza sativa Japonica Group] XP_015616702.1 uncharacterized protein LOC4327188 [Oryza sativa Japonica Group] XP_015616710.1 uncharacterized protein LOC4327188 [Oryza sativa Japonica Group] XP_025879864.1 uncharacterized protein LOC4327188 [Oryza sativa Japonica Group]…
Os01g0228901	1.07747	0.0174552	KAB8080614.1_hypothetical protein EE612_001219 [Oryza sativa] BAS71148.1 Os01g0228901 [Oryza sativa Japonica Group]
Os01g0229300	1.42287	1.42299e-13	XP_015621641.1_protein EMBRYONIC FLOWER 1 [Oryza sativa Japonica Group] KAB8080623.1 hypothetical protein EE612_001232 [Oryza sativa] KAF2949220.1 hypothetical protein DAI22_01g091100 [Oryza sativa Japonica Group] KAF2949221.1 hypothetical protein DAI22_01g091100 [Oryza sativa Japonica Group] BAD81323.1 embryonic flower 1-like protein [Oryza sativa Japonica Group] BAF04399.1 Os01g0229300 [Oryza s…
Os01g0233500	1.92723	9.94377e-12	XP_015630726.1_cyclin-A1-1 [Oryza sativa Japonica Group] Q7F830.1 RecName: Full=Cyclin-A1-1; AltName: Full=G2/mitotic-specific cyclin-A1-1; Short=CycA1;1 [Oryza sativa Japonica Group] KAB8080662.1 hypothetical protein EE612_001282 [Oryza sativa] BAA86628.1 cyclin [Oryza sativa] BAA96590.1 putative type A-like cyclin [Oryza sativa Japonica Group] BAF04426.1 Os01g0233500 [Oryza sativa Japonica Grou…
Os01g0237500	2.45058	0.0279654	KAB8080703.1_hypothetical protein EE612_001338, partial [Oryza sativa] BAF04448.1 Os01g0237500, partial [Oryza sativa Japonica Group] BAS71242.1 Os01g0237500, partial [Oryza sativa Japonica Group]
Os01g0238700	3.97571	0.000657776	XP_015632041.1_probable metal-nicotianamine transporter YSL1 [Oryza sativa Japonica Group] Q9FTU1.1 RecName: Full=Probable metal-nicotianamine transporter YSL1; AltName: Full=Protein YELLOW STRIPE LIKE 1; Short=OsYSL1 [Oryza sativa Japonica Group] KAB8080711.1 hypothetical protein EE612_001351 [Oryza sativa] KAF2949324.1 hypothetical protein DAI22_01g097800 [Oryza sativa Japonica Group] BAB17205.…
Os01g0243100	2.3732	4.94318e-16	KAB8080740.1_hypothetical protein EE612_001397, partial [Oryza sativa] BAF04475.1 Os01g0243100, partial [Oryza sativa Japonica Group] BAS71285.1 Os01g0243100, partial [Oryza sativa Japonica Group]
Os01g0243400	1.5103	0.00152185	KAB8080744.1_hypothetical protein EE612_001402, partial [Oryza sativa] BAS71289.1 Os01g0243400, partial [Oryza sativa Japonica Group]
Os01g0243600	3.71535	0.0279623	XP_015641257.1_uncharacterized protein LOC4326748 [Oryza sativa Japonica Group] KAB8080745.1 hypothetical protein EE612_001407 [Oryza sativa] EAZ11222.1 hypothetical protein OsJ_01076 [Oryza sativa Japonica Group] KAF2949362.1 hypothetical protein DAI22_01g100800 [Oryza sativa Japonica Group] BAB89447.1 hypothetical protein [Oryza sativa Japonica Group] BAB93127.1 hypothetical protein [Oryza sati…
Os01g0243700	3.80075	1.33333e-09	XP_025880097.1_glucan endo-1,3-beta-D-glucosidase [Oryza sativa Japonica Group] XP_025880098.1 glucan endo-1,3-beta-D-glucosidase [Oryza sativa Japonica Group] EEC70294.1 hypothetical protein OsI_01131 [Oryza sativa Indica Group] KAB8080746.1 hypothetical protein EE612_001409 [Oryza sativa] EEE54218.1 hypothetical protein OsJ_01077 [Oryza sativa Japonica Group] KAB8080747.1 hypothetical protein E…
Os01g0243800	4.36445	1.3831e-45	KAB8080748.1_hypothetical protein EE612_001410, partial [Oryza sativa] BAS71293.1 Os01g0243800, partial [Oryza sativa Japonica Group]
Os01g0246400	1.23353	0.00119821	XP_015630605.1_high molecular mass early light-inducible protein HV58, chloroplastic [Oryza sativa Japonica Group] KAB8080760.1 hypothetical protein EE612_001434 [Oryza sativa] AAD38281.1 putative low molecular early light-inducible protein [Oryza sativa Japonica Group] EAZ11235.1 hypothetical protein OsJ_01089 [Oryza sativa Japonica Group] KAF2949378.1 hypothetical protein DAI22_01g102100 [Oryza…
Os01g0246700	1.38693	1.65246e-07	KAB8080763.1_hypothetical protein EE612_001437 [Oryza sativa] BAD81487.1 putative WRKY transcription factor 6 [Oryza sativa Japonica Group] BAE95822.1 putative WRKY transcription factor 6 [Oryza sativa Japonica Group] BAS71317.1 Os01g0246700 [Oryza sativa Japonica Group]
Os01g0247600	2.37608	3.50243e-53	KAB8080766.1_hypothetical protein EE612_001444 [Oryza sativa] KAF2949384.1 hypothetical protein DAI22_01g102600 [Oryza sativa Japonica Group] BAF04493.1 Os01g0247600 [Oryza sativa Japonica Group] BAG98863.1 unnamed protein product [Oryza sativa Japonica Group] BAS71321.1 Os01g0247600 [Oryza sativa Japonica Group]
Os01g0248300	4.01875	0.000111663	XP_015633356.1_pathogen-related protein [Oryza sativa Japonica Group] AAD38290.1 putative pathogenesis related protein [Oryza sativa Japonica Group] KAF2949388.1 hypothetical protein DAI22_01g103000 [Oryza sativa Japonica Group] KAF2949389.1 hypothetical protein DAI22_01g103000 [Oryza sativa Japonica Group] KAF2949390.1 hypothetical protein DAI22_01g103000 [Oryza sativa Japonica Group] BAB18330.1…
Os01g0249200	1.57256	0.00243218	XP_015612310.1_germin-like protein 5-1 [Oryza sativa Japonica Group] KAB8080781.1 hypothetical protein EE612_001468 [Oryza sativa] AAD38298.1 putative oxalate oxidase (germin protein) [Oryza sativa Japonica Group] EAZ11253.1 hypothetical protein OsJ_01106 [Oryza sativa Japonica Group] KAF2949401.1 hypothetical protein DAI22_01g103900 [Oryza sativa Japonica Group] BAB18339.1 putative nectarin I [O…
Os01g0253050	3.25277	0.00165571	KAB8080805.1_hypothetical protein EE612_001503, partial [Oryza sativa] BAS71362.1 Os01g0253050, partial [Oryza sativa Japonica Group]
Os01g0253800	4.06471	8.92879e-22	XP_015644910.1_uncharacterized protein LOC9269417 [Oryza sativa Japonica Group] KAB8080814.1 hypothetical protein EE612_001510 [Oryza sativa] KAF2949438.1 hypothetical protein DAI22_01g106700 [Oryza sativa Japonica Group] BAD81064.1 hypothetical protein [Oryza sativa Japonica Group] BAH90992.1 Os01g0253800 [Oryza sativa Japonica Group] BAS71371.1 Os01g0253800 [Oryza sativa Japonica Group]
Os01g0253900	4.47908	2.10303e-142	XP_015622238.1_phospholipase A1 PLIP3, chloroplastic [Oryza sativa Japonica Group] KAB8080816.1 hypothetical protein EE612_001511 [Oryza sativa] KAF2949439.1 hypothetical protein DAI22_01g106800 [Oryza sativa Japonica Group] BAD81066.1 unknown protein [Oryza sativa Japonica Group] BAS71373.1 Os01g0253900 [Oryza sativa Japonica Group]
Os01g0254100	1.19868	1.73771e-27	XP_015617818.1_protein TPR1 isoform X1 [Oryza sativa Japonica Group] Q5NBT9.1 RecName: Full=Protein TPR1; AltName: Full=Aberrant spikelet and panicle1-related 2; AltName: Full=Protein ASP1-RELATED 2; Short=OsASPR2; AltName: Full=Topless-related protein 1; AltName: Full=Topless-related protein 2; Short=OsTPR2 [Oryza sativa Japonica Group] KAB8080818.1 hypothetical protein EE612_001515 [Oryza sativ…
Os01g0257300	2.84649	2.32151e-16	XP_015631985.1_flowering-promoting factor 1-like protein 1 [Oryza sativa Japonica Group] Q9LGE3.1 RecName: Full=Flowering-promoting factor 1-like protein 1; AltName: Full=FPF1-like protein 1; AltName: Full=Protein ROOT ARCHITECTURE ASSOCIATED 1; Short=OsRAA1 [Oryza sativa Japonica Group] EAY73362.1 hypothetical protein OsI_01240 [Oryza sativa Indica Group] KAB8080839.1 hypothetical protein EE612_…
Os01g0257400	1.16909	1.58163e-14	XP_015622429.1_zinc finger CCCH domain-containing protein 5 [Oryza sativa Japonica Group] Q5NAV3.1 RecName: Full=Zinc finger CCCH domain-containing protein 5; Short=OsC3H5; AltName: Full=Zinc finger CCCH domain-containing protein ZFN-like 3 [Oryza sativa Japonica Group] KAB8080840.1 hypothetical protein EE612_001551 [Oryza sativa] BAD81393.1 putative floral homeotic protein HUA1 [Oryza sativa Jap…
Os01g0257900	1.58433	3.03807e-07	KAB8080841.1_hypothetical protein EE612_001555 [Oryza sativa] BAS71402.1 Os01g0257900 [Oryza sativa Japonica Group]
Os01g0258100	2.28976	1.84946e-14	KAB8080843.1_hypothetical protein EE612_001557, partial [Oryza sativa] KAB8080844.1 hypothetical protein EE612_001557, partial [Oryza sativa] BAS71404.1 Os01g0258100, partial [Oryza sativa Japonica Group]
*Os01g0259933	2.07098	2.96314e-24	.
*Os01g0259966	3.43563	1.87923e-34	.
Os01g0260000	1.3771	0.0136888	KAB8080853.1_hypothetical protein EE612_001577, partial [Oryza sativa] BAF04556.1 Os01g0260000, partial [Oryza sativa Japonica Group] BAS71415.1 Os01g0260000, partial [Oryza sativa Japonica Group]
Os01g0260100	1.12835	0.00894238	KAB8080854.1_hypothetical protein EE612_001578 [Oryza sativa] BAH90995.1 Os01g0260100 [Oryza sativa Japonica Group] BAS71416.1 Os01g0260100 [Oryza sativa Japonica Group]
Os01g0261200	1.06813	2.07991e-15	XP_015649784.1_NAC domain-containing protein 74 [Oryza sativa Japonica Group] Q7GCL7.1 RecName: Full=NAC domain-containing protein 74; Short=ONAC074; AltName: Full=OsNAC8; AltName: Full=Protein NTM1-like 3; Short=OsNTL3 [Oryza sativa Japonica Group] BAA89802.1 OsNAC8 protein [Oryza sativa] ADR66981.1 NAC8 protein [Oryza sativa Japonica Group] EEE54276.1 hypothetical protein OsJ_01182 [Oryza sativ…
Os01g0262700	1.40419	8.51246e-33	KAB8080871.1_hypothetical protein EE612_001604 [Oryza sativa] KAF2949514.1 hypothetical protein DAI22_01g116200 [Oryza sativa Japonica Group] KAF2949515.1 hypothetical protein DAI22_01g116200 [Oryza sativa Japonica Group] BAD81246.1 unknown protein [Oryza sativa Japonica Group] BAG99815.1 unnamed protein product [Oryza sativa Japonica Group]
Os01g0263300	1.82339	0.0274862	XP_015621390.1_peroxidase 72 [Oryza sativa Japonica Group] KAB8080874.1 hypothetical protein EE612_001607 [Oryza sativa] EAZ11330.1 hypothetical protein OsJ_01194 [Oryza sativa Japonica Group] KAF2949519.1 hypothetical protein DAI22_01g116500 [Oryza sativa Japonica Group] BAA92500.1 putative PRX [Oryza sativa Japonica Group] BAF04571.1 Os01g0263300 [Oryza sativa Japonica Group]
Os01g0263400	1.76374	7.11864e-07	BAD81247.1_fertility restorer -like [Oryza sativa Japonica Group] BAS71441.1 Os01g0263400 [Oryza sativa Japonica Group]
Os01g0264400	1.47557	0.00461984	XP_015634600.1_uncharacterized protein LOC4326202 [Oryza sativa Japonica Group] EAY73405.1 hypothetical protein OsI_01288 [Oryza sativa Indica Group] KAB8080882.1 hypothetical protein EE612_001625 [Oryza sativa] EAZ11339.1 hypothetical protein OsJ_01206 [Oryza sativa Japonica Group] KAF2949525.1 hypothetical protein DAI22_01g117300 [Oryza sativa Japonica Group] BAA90341.1 unknown protein [Oryza s…
Os01g0265200	1.44496	5.69694e-47	XP_025880286.1_thylakoid ADP,ATP carrier protein, chloroplastic [Oryza sativa Japonica Group] KAF2949535.1 hypothetical protein DAI22_01g118000 [Oryza sativa Japonica Group] BAA90348.1 putative peroxisomal Ca-dependent solute carrier [Oryza sativa Japonica Group] BAA92520.1 putative peroxisomal Ca-dependent solute carrier [Oryza sativa Japonica Group] BAF04583.1 Os01g0265200 [Oryza sativa Japonic…
Os01g0266000	1.55479	6.41951e-23	XP_015621184.1_la-related protein 1A isoform X1 [Oryza sativa Japonica Group] KAB8080894.1 hypothetical protein EE612_001641 [Oryza sativa] BAD81188.1 la related protein -like [Oryza sativa Japonica Group] BAF04588.2 Os01g0266000 [Oryza sativa Japonica Group] BAS71464.1 Os01g0266000 [Oryza sativa Japonica Group]
Os01g0266600	1.43676	3.17033e-26	XP_015621284.1_peroxiredoxin-2F, mitochondrial [Oryza sativa Japonica Group] Q9SDD6.1 RecName: Full=Peroxiredoxin-2F, mitochondrial; AltName: Full=Glutaredoxin-dependent peroxiredoxin; AltName: Full=Peroxiredoxin IIF; AltName: Full=Thioredoxin peroxidase 2F; Flags: Precursor [Oryza sativa Japonica Group] KAB8080899.1 hypothetical protein EE612_001647 [Oryza sativa] KAB8080900.1 hypothetical prote…
Os01g0266800	2.10286	8.8626e-77	XP_015621729.1_uncharacterized protein LOC4324377 isoform X1 [Oryza sativa Japonica Group] KAB8080901.1 hypothetical protein EE612_001649 [Oryza sativa] KAF2949552.1 hypothetical protein DAI22_01g119300 [Oryza sativa Japonica Group] BAD81134.1 unknown protein [Oryza sativa Japonica Group] BAF04595.1 Os01g0266800 [Oryza sativa Japonica Group] BAG91453.1 unnamed protein product [Oryza sativa Japoni…
Os01g0267100	1.23059	6.48285e-28	XP_015619371.1_methyltransferase-like protein 1 [Oryza sativa Japonica Group] XP_015619381.1 methyltransferase-like protein 1 [Oryza sativa Japonica Group] KAB8080902.1 hypothetical protein EE612_001652 [Oryza sativa] KAF2949555.1 hypothetical protein DAI22_01g119400 [Oryza sativa Japonica Group] BAF04596.1 Os01g0267100 [Oryza sativa Japonica Group] BAG89330.1 unnamed protein product [Oryza sativ…
Os01g0267800	2.75532	3.19158e-07	XP_015633001.1_serine/threonine-protein kinase-like protein At5g23170 [Oryza sativa Japonica Group] KAB8080907.1 hypothetical protein EE612_001661 [Oryza sativa] KAF2949560.1 hypothetical protein DAI22_01g119900 [Oryza sativa Japonica Group] BAF04601.2 Os01g0267800 [Oryza sativa Japonica Group] BAS71477.1 Os01g0267800 [Oryza sativa Japonica Group]
Os01g0268000	6.30771	9.38946e-44	KAB8080909.1_hypothetical protein EE612_001665 [Oryza sativa] BAF04603.1 Os01g0268000 [Oryza sativa Japonica Group] BAS71479.1 Os01g0268000 [Oryza sativa Japonica Group]
Os01g0268300	1.53304	3.03145e-48	XP_015622284.1_DNA gyrase subunit B, chloroplastic/mitochondrial [Oryza sativa Japonica Group] Q5NBJ3.1 RecName: Full=DNA gyrase subunit B, chloroplastic/mitochondrial; Flags: Precursor [Oryza sativa Japonica Group] KAF2949567.1 hypothetical protein DAI22_01g120200 [Oryza sativa Japonica Group] BAD81142.1 putative DNA gyrase B subunit [Oryza sativa Japonica Group] BAD81163.1 putative DNA gyrase B…
Os01g0268600	1.38805	4.87295e-11	XP_015627238.1_uncharacterized protein LOC4326262 isoform X1 [Oryza sativa Japonica Group] KAB8080913.1 hypothetical protein EE612_001674 [Oryza sativa] KAF2949568.1 hypothetical protein DAI22_01g120300 [Oryza sativa Japonica Group] BAD81144.1 alpha-glucosidase -like [Oryza sativa Japonica Group] BAD81165.1 alpha-glucosidase -like [Oryza sativa Japonica Group] BAF04606.2 Os01g0268500 [Oryza sativ…
Os01g0269000	2.38433	1.52102e-42	XP_015616974.1_hydroxymethylglutaryl-CoA lyase, mitochondrial [Oryza sativa Japonica Group] KAB8080918.1 hypothetical protein EE612_001684 [Oryza sativa] EEE54300.1 hypothetical protein OsJ_01235 [Oryza sativa Japonica Group] KAF2949573.1 hypothetical protein DAI22_01g120800 [Oryza sativa Japonica Group] BAF04610.1 Os01g0269000 [Oryza sativa Japonica Group] BAS71489.1 Os01g0269000 [Oryza sativa J…
Os01g0270300	2.9683	5.99024e-10	XP_015622358.1_peroxidase 24 [Oryza sativa Japonica Group] EAY73461.1 hypothetical protein OsI_01340 [Oryza sativa Indica Group] KAB8080927.1 hypothetical protein EE612_001698 [Oryza sativa] EAZ11379.1 hypothetical protein OsJ_01244 [Oryza sativa Japonica Group] KAB8080928.1 hypothetical protein EE612_001698 [Oryza sativa] KAF2949583.1 hypothetical protein DAI22_01g121600 [Oryza sativa Japonica G…
Os01g0272850	3.93697	2.18655e-23	KAB8080940.1_hypothetical protein EE612_001715, partial [Oryza sativa] BAS71515.1 Os01g0272850, partial [Oryza sativa Japonica Group]
Os01g0275300	1.3896	9.04009e-31	KAB8080959.1_hypothetical protein EE612_001750, partial [Oryza sativa] BAS71539.1 Os01g0275300, partial [Oryza sativa Japonica Group]
Os01g0276300	4.4826	4.833e-06	XP_015611186.1_embryonic protein DC-8 [Oryza sativa Japonica Group] EAY73495.1 hypothetical protein OsI_01378 [Oryza sativa Indica Group] KAB8080969.1 hypothetical protein EE612_001771 [Oryza sativa] KAF2949622.1 hypothetical protein DAI22_01g124600 [Oryza sativa Japonica Group] BAD81113.1 putative embryonic abundant protein, group 3 [Oryza sativa Japonica Group] BAF04641.1 Os01g0276300 [Oryza sa…
Os01g0278000	3.11771	8.60882e-22	BAS71566.1_Os01g0278000 [Oryza sativa Japonica Group]
Os01g0278900	1.4258	2.05962e-28	XP_015621905.1_50S ribosomal protein 5, chloroplastic [Oryza sativa Japonica Group] EAY73512.1 hypothetical protein OsI_01394 [Oryza sativa Indica Group] KAB8080992.1 hypothetical protein EE612_001805 [Oryza sativa] EEE54330.1 hypothetical protein OsJ_01303 [Oryza sativa Japonica Group] KAF2949643.1 hypothetical protein DAI22_01g126500 [Oryza sativa Japonica Group] BAD81162.1 ribosomal protein, c…
Os01g0280500	1.79665	0.00163223	XP_015635348.1_eukaryotic translation initiation factor 6-2 isoform X2 [Oryza sativa Japonica Group] KAB8081013.1 hypothetical protein EE612_001827 [Oryza sativa] BAD81094.1 putative integrin beta 4 binding protein [Oryza sativa Japonica Group] BAD81590.1 putative integrin beta 4 binding protein [Oryza sativa Japonica Group] BAF04668.1 Os01g0280500 [Oryza sativa Japonica Group] BAG95915.1 unnamed…
Os01g0281600	2.49998	6.90227e-07	XP_015634110.1_blue copper protein [Oryza sativa Japonica Group] EAY73534.1 hypothetical protein OsI_01417 [Oryza sativa Indica Group] KAB8081022.1 hypothetical protein EE612_001842 [Oryza sativa] EAZ11458.1 hypothetical protein OsJ_01327 [Oryza sativa Japonica Group] KAF2949669.1 hypothetical protein DAI22_01g128501 [Oryza sativa Japonica Group] BAB17752.1 OSJNBa0036E02.28 [Oryza sativa Japonica…
Os01g0283000	1.25556	0.0146457	XP_015621024.2_uncharacterized protein LOC4327903 [Oryza sativa Japonica Group]
Os01g0283300	1.76092	1.92351e-28	XP_015622520.1_protein TsetseEP [Oryza sativa Japonica Group] EAZ11465.1 hypothetical protein OsJ_01334 [Oryza sativa Japonica Group] KAF2949677.1 hypothetical protein DAI22_01g129100 [Oryza sativa Japonica Group] BAB39957.1 GABA-A receptor epsilon-like subunit [Oryza sativa Japonica Group] BAB64217.1 putative GABA-A receptor epsilon-like subunit [Oryza sativa Japonica Group] BAF04678.1 Os01g0283…
Os01g0284500	6.43192	0.000286845	XP_015622834.1_germin-like protein 1-1 [Oryza sativa Japonica Group] Q7F731.1 RecName: Full=Germin-like protein 1-1; AltName: Full=Germin-like protein 4; Short=OsGER4; Flags: Precursor [Oryza sativa Japonica Group] EAY73554.1 hypothetical protein OsI_01439 [Oryza sativa Indica Group] AAC04835.1 germin-like protein 4 [Oryza sativa Japonica Group] EAZ11473.1 hypothetical protein OsJ_01341 [Oryza sa…
Os01g0286600	1.99322	9.50212e-18	XP_015626054.1_protoporphyrinogen oxidase, chloroplastic [Oryza sativa Japonica Group] Q9AR38.1 RecName: Full=Protoporphyrinogen oxidase, chloroplastic; Short=PPO; AltName: Full=Protoporphyrinogen oxidase 1; Flags: Precursor [Oryza sativa Japonica Group] KAB8081045.1 hypothetical protein EE612_001892 [Oryza sativa] BAB39744.1 protoporphyrinogen oxidase I [Oryza sativa Japonica Group] BAB39760.1 p…
Os01g0289600	1.03861	4.78372e-07	BAS71646.1_Os01g0289600 [Oryza sativa Japonica Group]
Os01g0290700	2.12944	3.23566e-08	KAB8081063.1_hypothetical protein EE612_001935, partial [Oryza sativa] BAF04703.1 Os01g0290700, partial [Oryza sativa Japonica Group] BAS71655.1 Os01g0290700, partial [Oryza sativa Japonica Group]
Os01g0290800	2.0644	2.52005e-39	KAB8081064.1_hypothetical protein EE612_001936 [Oryza sativa] BAH91017.1 Os01g0290800 [Oryza sativa Japonica Group] BAS71656.1 Os01g0290800 [Oryza sativa Japonica Group]
Os01g0295900	1.55689	9.7375e-26	BAS71683.1_Os01g0295900, partial [Oryza sativa Japonica Group]
Os01g0297700	5.44563	0.00911443	XP_015632176.1_WAT1-related protein At1g09380 isoform X2 [Oryza sativa Japonica Group] AMP18971.1 integral transmembrane protein DUF6 [Oryza sativa Indica Group] ARV88403.1 cation chloride cotransporter [Oryza sativa] EAZ11555.1 hypothetical protein OsJ_01420 [Oryza sativa Japonica Group] KAF2949767.1 hypothetical protein DAI22_01g136100 [Oryza sativa Japonica Group] BAD86902.1 putative MtN21 [Or…
Os01g0298301	1.38509	6.41383e-08	BAS71696.1_Os01g0298301, partial [Oryza sativa Japonica Group]
Os01g0298500	1.64488	1.09739e-06	BAS71698.1_Os01g0298500, partial [Oryza sativa Japonica Group]
Os01g0299300	1.29652	0.00131486	KAB8081086.1_hypothetical protein EE612_001969, partial [Oryza sativa] BAS71703.1 Os01g0299300, partial [Oryza sativa Japonica Group]
Os01g0302900	3.6819	0.0407239	KAB8081111.1_hypothetical protein EE612_001993, partial [Oryza sativa] BAS71732.1 Os01g0302900, partial [Oryza sativa Japonica Group]
Os01g0303100	6.29491	5.34791e-05	XP_015644857.1_acidic endochitinase SE2 [Oryza sativa Japonica Group] KAF2949799.1 hypothetical protein DAI22_01g139000 [Oryza sativa Japonica Group] BAD45036.1 putative class III chitinase [Oryza sativa Japonica Group] BAF04745.1 Os01g0303100 [Oryza sativa Japonica Group] BAG88380.1 unnamed protein product [Oryza sativa Japonica Group] BAS71734.1 Os01g0303100 [Oryza sativa Japonica Group]
Os01g0303600	1.99365	0.000205736	XP_015632143.1_uncharacterized protein LOC4323902 [Oryza sativa Japonica Group] EEC70488.1 hypothetical protein OsI_01559 [Oryza sativa Indica Group] KAB8081117.1 hypothetical protein EE612_002009 [Oryza sativa] KAF2949803.1 hypothetical protein DAI22_01g139300 [Oryza sativa Japonica Group] BAD44897.1 zinc finger protein-like [Oryza sativa Japonica Group] BAD45040.1 zinc finger protein-like [Oryz…
Os01g0304500	5.11779	0.019899	BAS71747.1_Os01g0304500, partial [Oryza sativa Japonica Group]
Os01g0306800	4.08655	6.80148e-223	XP_015623683.1_uncharacterized protein At4g37920 [Oryza sativa Japonica Group] KAB8081132.1 hypothetical protein EE612_002044 [Oryza sativa] KAF2949816.1 hypothetical protein DAI22_01g140500 [Oryza sativa Japonica Group] BAD44932.1 endoribonuclease E-like protein [Oryza sativa Japonica Group] BAD45322.1 endoribonuclease E-like protein [Oryza sativa Japonica Group] BAF04760.1 Os01g0306800 [Oryza s…
Os01g0307562	3.04434	4.8605e-05	BAS71760.1_Os01g0307562 [Oryza sativa Japonica Group]
Os01g0307624	1.05221	0.0423982	BAS71761.1_Os01g0307624, partial [Oryza sativa Japonica Group]
Os01g0309100	5.06594	1.37143e-06	XP_015634611.1_formin-like protein 5 [Oryza sativa Japonica Group] KAB8081143.1 hypothetical protein EE612_002075 [Oryza sativa] BAD45590.1 extensin like protein [Oryza sativa Japonica Group] BAD88396.1 extensin like protein [Oryza sativa Japonica Group] BAF04765.1 Os01g0309100 [Oryza sativa Japonica Group] BAG95581.1 unnamed protein product [Oryza sativa Japonica Group]
Os01g0311300	3.60905	4.37639e-16	KAB8081154.1_hypothetical protein EE612_002099, partial [Oryza sativa] BAF04774.1 Os01g0311300, partial [Oryza sativa Japonica Group] BAS71781.1 Os01g0311300, partial [Oryza sativa Japonica Group]
Os01g0311500	2.64387	9.90575e-84	XP_015621740.1_dual specificity protein phosphatase PHS1 [Oryza sativa Japonica Group] KAB8081156.1 hypothetical protein EE612_002101 [Oryza sativa] EAZ11617.1 hypothetical protein OsJ_01481 [Oryza sativa Japonica Group] KAF2949838.1 hypothetical protein DAI22_01g146200 [Oryza sativa Japonica Group] BAD45457.1 putative PROPYZAMIDE-HTPERSENSITIVE 1 [Oryza sativa Japonica Group] BAD45602.1 putative…
Os01g0311600	3.37582	0.00149173	XP_015644185.1_cytosolic sulfotransferase 5 [Oryza sativa Japonica Group] KAB8081158.1 hypothetical protein EE612_002103 [Oryza sativa] EAZ11618.1 hypothetical protein OsJ_01482 [Oryza sativa Japonica Group] BAB92762.1 steroid sulfotransferase [Oryza sativa Japonica Group] BAB92833.1 steroid sulfotransferase [Oryza sativa Japonica Group] BAF04777.1 Os01g0311600 [Oryza sativa Japonica Group]
Os01g0313600	11.339	6.39507e-19	KAB8081167.1_hypothetical protein EE612_002122, partial [Oryza sativa] BAS71797.1 Os01g0313600, partial [Oryza sativa Japonica Group]
Os01g0314000	5.07587	3.08297e-102	XP_015612442.1_uncharacterized protein LOC9272492 [Oryza sativa Japonica Group] EAZ11629.1 hypothetical protein OsJ_01491 [Oryza sativa Japonica Group] BAB92782.1 unknown protein [Oryza sativa Japonica Group] BAS71798.1 Os01g0314000 [Oryza sativa Japonica Group]
Os01g0314100	3.5118	2.57957e-117	XP_015612452.1_lipoamide acyltransferase component of branched-chain alpha-keto acid dehydrogenase complex, mitochondrial [Oryza sativa Japonica Group] EEE54427.1 hypothetical protein OsJ_01492 [Oryza sativa Japonica Group] BAD45472.1 putative dihydrolipoylacyltransferase subunit of the branched-chain alpha-keto acid dehydrogenase complex [Oryza sativa Japonica Group] BAF04784.1 Os01g0314100 [Ory…
Os01g0318600	1.16155	1.76617e-11	KAB8081192.1_hypothetical protein EE612_002165, partial [Oryza sativa] BAS71830.1 Os01g0318600, partial [Oryza sativa Japonica Group]
Os01g0319000	4.77582	4.91004e-22	XP_015635389.1_pectin acetylesterase 3 [Oryza sativa Japonica Group] KAB8081193.1 hypothetical protein EE612_002170 [Oryza sativa] EEE54440.1 hypothetical protein OsJ_01514 [Oryza sativa Japonica Group] KAF2949876.1 hypothetical protein DAI22_01g149200 [Oryza sativa Japonica Group] BAB62609.1 putative pectinacetylesterase precursor [Oryza sativa Japonica Group] BAB93446.1 putative pectinacetylest…
Os01g0323000	2.12982	1.04559e-12	XP_015621697.1_probable receptor-like protein kinase At5g18500 [Oryza sativa Japonica Group] KAB8081207.1 hypothetical protein EE612_002206 [Oryza sativa] EEE54448.1 hypothetical protein OsJ_01535 [Oryza sativa Japonica Group] KAF2949895.1 hypothetical protein DAI22_01g150800 [Oryza sativa Japonica Group] BAB21240.1 receptor protein kinase PERK1-like protein [Oryza sativa Japonica Group] BAF04808…
Os01g0329000	4.05356	2.57878e-05	BAF04834.1_Os01g0329000 [Oryza sativa Japonica Group] BAS71899.1 Os01g0329000 [Oryza sativa Japonica Group]
Os01g0337100	6.52845	7.52125e-05	KAB8081273.1_hypothetical protein EE612_002331 [Oryza sativa] BAS71946.1 Os01g0337100 [Oryza sativa Japonica Group]
Os01g0337160	1.74722	1.43872e-14	KAB8081272.1_hypothetical protein EE612_002329 [Oryza sativa] BAH91045.1 Os01g0337160 [Oryza sativa Japonica Group] BAS71945.1 Os01g0337160 [Oryza sativa Japonica Group]
Os01g0337500	1.83275	0.00065145	XP_015613766.2_pyrophosphate-energized vacuolar membrane proton pump [Oryza sativa Japonica Group] KAF2949967.1 hypothetical protein DAI22_01g156500 [Oryza sativa Japonica Group]
Os01g0338401	5.73861	0.00520878	BAS71958.1_Os01g0338401 [Oryza sativa Japonica Group]
Os01g0341300	5.764	0.00166249	AZH81158.1_hypothetical protein [Oryza sativa Japonica Group] KAB8081297.1 hypothetical protein EE612_002372 [Oryza sativa] EAZ11761.1 hypothetical protein OsJ_01629 [Oryza sativa Japonica Group] KAF2949992.1 hypothetical protein DAI22_01g158900 [Oryza sativa Japonica Group] BAD53210.1 unknown protein [Oryza sativa Japonica Group]
Os01g0347600	6.39161	0.000210454	XP_015628776.1_ervatamin-B [Oryza sativa Japonica Group] KAB8081322.1 hypothetical protein EE612_002433 [Oryza sativa] KAF2950032.1 hypothetical protein DAI22_01g161700 [Oryza sativa Japonica Group] BAS72009.1 Os01g0347600 [Oryza sativa Japonica Group]
Os01g0348900	6.92087	2.83566e-24	XP_015622103.1_salt stress-induced protein [Oryza sativa Japonica Group] Q0JMY8.1 RecName: Full=Salt stress-induced protein; Short=Salt protein; AltName: Full=Protein lectin-like; AltName: Full=Protein mannose-binding lectin [Oryza sativa Japonica Group] ABR25535.1 salt sterss induced protein [Oryza sativa Indica Group] KAB8081328.1 hypothetical protein EE612_002441 [Oryza sativa] AAK82986.1 salt…
Os01g0350300	5.41091	0.00257396	XP_025881118.1_disease resistance protein RGA5 [Oryza sativa Japonica Group] KAB8081335.1 hypothetical protein EE612_002450 [Oryza sativa] BAS72027.1 Os01g0350300 [Oryza sativa Japonica Group]
Os01g0355250	3.05777	0.000865092	XP_015644579.1_salt stress-induced protein-like isoform X2 [Oryza sativa Japonica Group] EAZ11838.1 hypothetical protein OsJ_01714 [Oryza sativa Japonica Group] BAF04908.2 Os01g0355100 [Oryza sativa Japonica Group] BAS72059.1 Os01g0355250 [Oryza sativa Japonica Group]
Os01g0357100	1.63116	7.64535e-11	XP_015641702.1_ferredoxin--nitrite reductase, chloroplastic isoform X2 [Oryza sativa Japonica Group] Q42997.1 RecName: Full=Ferredoxin--nitrite reductase, chloroplastic; Flags: Precursor [Oryza sativa Japonica Group] KAB8081372.1 hypothetical protein EE612_002540 [Oryza sativa] EEE54549.1 hypothetical protein OsJ_01727 [Oryza sativa Japonica Group] KAF2950098.1 hypothetical protein DAI22_01g16650…
Os01g0357200	4.68803	1.66835e-50	KAB8081374.1_hypothetical protein EE612_002542 [Oryza sativa] KAF2950101.1 hypothetical protein DAI22_01g166600 [Oryza sativa Japonica Group] BAD53073.1 sterol carrier protein 2-like [Oryza sativa Japonica Group] BAF04923.1 Os01g0357200 [Oryza sativa Japonica Group] BAG94117.1 unnamed protein product [Oryza sativa Japonica Group]
Os01g0359800	2.20874	0.00394744	KAB8081390.1_hypothetical protein EE612_002571 [Oryza sativa] BAF04932.1 Os01g0359800 [Oryza sativa Japonica Group] BAS72090.1 Os01g0359800 [Oryza sativa Japonica Group]
Os01g0362400	1.92788	1.15562e-13	BAD52917.1_unknown protein [Oryza sativa Japonica Group] BAF04942.1 Os01g0362400 [Oryza sativa Japonica Group] BAS72111.1 Os01g0362400 [Oryza sativa Japonica Group]
Os01g0362800	2.18072	1.22039e-06	KAB8081405.1_hypothetical protein EE612_002593, partial [Oryza sativa] BAS72113.1 Os01g0362800, partial [Oryza sativa Japonica Group]
Os01g0367100	1.1323	3.97539e-09	XP_015616025.1_uncharacterized protein LOC4325727 [Oryza sativa Japonica Group] KAB8081431.1 hypothetical protein EE612_002630 [Oryza sativa] KAF2950160.1 hypothetical protein DAI22_01g160201 [Oryza sativa Japonica Group] BAD88331.1 unknown protein [Oryza sativa Japonica Group] BAD89464.1 unknown protein [Oryza sativa Japonica Group] BAD89466.1 unknown protein [Oryza sativa Japonica Group]
Os01g0367400	2.11838	4.36311e-53	KAB8081435.1_hypothetical protein EE612_002633 [Oryza sativa] KAF2950166.1 hypothetical protein DAI22_01g168100 [Oryza sativa Japonica Group] BAD88336.1 unknown protein [Oryza sativa Japonica Group] BAD89470.1 unknown protein [Oryza sativa Japonica Group] BAF04956.1 Os01g0367400 [Oryza sativa Japonica Group]
Os01g0370000	1.08719	0.0025556	Q5ZC83.1_RecName: Full=Putative 12-oxophytodienoate reductase 9; AltName: Full=OPDA-reductase 9; Short=OsOPR9 [Oryza sativa Japonica Group] KAB8081457.1 hypothetical protein EE612_002662 [Oryza sativa] KAF2950185.1 hypothetical protein DAI22_01g169600 [Oryza sativa Japonica Group] BAD61319.1 putative 12-oxophytodienoate reductase OPR2 [Oryza sativa Japonica Group] BAD61457.1 putative 12-oxophytod…
Os01g0371500	2.69265	0.0112166	XP_015630378.1_probable glutathione S-transferase GSTF1 [Oryza sativa Japonica Group] EAY74082.1 hypothetical protein OsI_01970 [Oryza sativa Indica Group] KAB8081465.1 hypothetical protein EE612_002681 [Oryza sativa] EAZ11929.1 hypothetical protein OsJ_01801 [Oryza sativa Japonica Group] KAF2950191.1 hypothetical protein DAI22_01g170300 [Oryza sativa Japonica Group] BAB39941.1 putative glutathio…
Os01g0372100	4.07368	8.88572e-42	KAB8081466.1_hypothetical protein EE612_002685 [Oryza sativa] BAS72180.1 Os01g0372100 [Oryza sativa Japonica Group]
Os01g0373700	1.83282	0.0254846	KAB8081476.1_hypothetical protein EE612_002697 [Oryza sativa] KAF2950202.1 hypothetical protein DAI22_01g171300 [Oryza sativa Japonica Group] BAB61145.1 unknown protein [Oryza sativa Japonica Group] BAB64058.1 unknown protein [Oryza sativa Japonica Group] BAF04983.1 Os01g0373700 [Oryza sativa Japonica Group]
Os01g0374200	2.58226	0.00297266	XP_015629709.1_pentatricopeptide repeat-containing protein At2g33680 [Oryza sativa Japonica Group] XP_015629718.1 pentatricopeptide repeat-containing protein At2g33680 [Oryza sativa Japonica Group] XP_015629726.1 pentatricopeptide repeat-containing protein At2g33680 [Oryza sativa Japonica Group] KAB8081478.1 hypothetical protein EE612_002699 [Oryza sativa] EAZ11951.1 hypothetical protein OsJ_0182…
Os01g0377000	2.74248	6.56554e-10	XP_015642695.2_premnaspirodiene oxygenase [Oryza sativa Japonica Group] KAB8081490.1 hypothetical protein EE612_002729 [Oryza sativa] KAF2950220.1 hypothetical protein DAI22_01g173100 [Oryza sativa Japonica Group] BAS72210.1 Os01g0377000 [Oryza sativa Japonica Group]
Os01g0382200	5.36979	0.0132473	XP_015643950.1_fatty alcohol:caffeoyl-CoA acyltransferase [Oryza sativa Japonica Group] KAF2950240.1 hypothetical protein DAI22_01g175100 [Oryza sativa Japonica Group]
Os01g0382400	1.95799	7.74884e-16	EEC70685.1_hypothetical protein OsI_02026 [Oryza sativa Indica Group] KAB8081501.1 hypothetical protein EE612_002755 [Oryza sativa] KAF2950241.1 hypothetical protein DAI22_01g175200 [Oryza sativa Japonica Group] BAB84473.1 putative pathogenesis-related protein [Oryza sativa Japonica Group] BAC10798.1 putative pathogenesis-related protein [Oryza sativa Japonica Group]
Os01g0382450	1.0488	2.20216e-08	KAB8081502.1_hypothetical protein EE612_002756, partial [Oryza sativa] BAS72236.1 Os01g0382450, partial [Oryza sativa Japonica Group]
Os01g0384800	1.93099	5.17267e-23	XP_015623833.1_uncharacterized protein LOC4325431 [Oryza sativa Japonica Group] EAY74164.1 hypothetical protein OsI_02045 [Oryza sativa Indica Group] KAB8081514.1 hypothetical protein EE612_002783 [Oryza sativa] EAZ12001.1 hypothetical protein OsJ_01880 [Oryza sativa Japonica Group] KAF2950266.1 hypothetical protein DAI22_01g176400 [Oryza sativa Japonica Group] BAD68838.1 unknown protein [Oryza s…
Os01g0385400	2.99696	5.35977e-09	XP_015632576.1_S-type anion channel SLAH2 [Oryza sativa Japonica Group] XP_015632583.1 S-type anion channel SLAH2 [Oryza sativa Japonica Group] XP_015632591.1 S-type anion channel SLAH2 [Oryza sativa Japonica Group] XP_015632600.1 S-type anion channel SLAH2 [Oryza sativa Japonica Group] EAY74166.1 hypothetical protein OsI_02047 [Oryza sativa Indica Group] KAB8081517.1 hypothetical protein EE612_0…
Os01g0386500	4.24091	6.01881e-17	BAS72260.1_Os01g0386500, partial [Oryza sativa Japonica Group]
Os01g0388200	1.42252	3.08079e-05	KAB8081526.1_hypothetical protein EE612_002801, partial [Oryza sativa] BAS72268.1 Os01g0388200, partial [Oryza sativa Japonica Group]
Os01g0391600	1.87176	3.0719e-08	BAS72284.1_Os01g0391600 [Oryza sativa Japonica Group]
Os01g0392600	8.27329	1.28402e-46	BAS72287.1_Os01g0392600 [Oryza sativa Japonica Group]
Os01g0392800	1.29588	9.96154e-08	KAB8081544.1_hypothetical protein EE612_002834, partial [Oryza sativa] BAS72289.1 Os01g0392800, partial [Oryza sativa Japonica Group]
Os01g0393000	1.86505	7.33636e-56	KAB8081546.1_hypothetical protein EE612_002836 [Oryza sativa] KAF2950308.1 hypothetical protein DAI22_01g187500 [Oryza sativa Japonica Group] BAD68973.1 unknown protein [Oryza sativa Japonica Group] BAG93168.1 unnamed protein product [Oryza sativa Japonica Group] BAH91096.1 Os01g0393000 [Oryza sativa Japonica Group]
Os01g0393400	3.35358	5.67705e-07	KAB8081550.1_hypothetical protein EE612_002840 [Oryza sativa] BAS72296.1 Os01g0393400 [Oryza sativa Japonica Group]
Os01g0495900	1.48195	9.24808e-44	XP_015621913.1_CRS2-associated factor 1, chloroplastic isoform X1 [Oryza sativa Japonica Group] Q5VMQ5.1 RecName: Full=CRS2-associated factor 1, chloroplastic; AltName: Full=Chloroplastic group IIA intron splicing facilitator CRS2-associated factor 1; Flags: Precursor [Oryza sativa Japonica Group] EEE54638.1 hypothetical protein OsJ_01906 [Oryza sativa Japonica Group] KAF2950320.1 hypothetical pr…
Os01g0498300	2.65171	7.37454e-10	XP_015630503.1_uncharacterized protein LOC4324540 [Oryza sativa Japonica Group] EAY74197.1 hypothetical protein OsI_02077 [Oryza sativa Indica Group] KAB8081558.1 hypothetical protein EE612_002869 [Oryza sativa] EAZ12032.1 hypothetical protein OsJ_01912 [Oryza sativa Japonica Group] KAF2950328.1 hypothetical protein DAI22_01g179500 [Oryza sativa Japonica Group] BAD69004.1 HGA1-like protein [Oryza…
*Os01g0498802	2.20368	0.0200931	.
Os01g0500825	1.27049	1.22171e-07	BAS72317.1_Os01g0500825, partial [Oryza sativa Japonica Group]
Os01g0505500	2.1132	2.08002e-07	EAY74226.1_hypothetical protein OsI_02107 [Oryza sativa Indica Group]
Os01g0505600	2.53335	4.14202e-05	XP_015634896.1_probable calcium-binding protein CML11 [Oryza sativa Japonica Group] Q9AWK2.1 RecName: Full=Probable calcium-binding protein CML11; AltName: Full=Calmodulin-like protein 11 [Oryza sativa Japonica Group] KAB8081585.1 hypothetical protein EE612_002921 [Oryza sativa] EAZ12060.1 hypothetical protein OsJ_01943 [Oryza sativa Japonica Group] BAB33275.1 putative Calmodulin (CaM) [Oryza sat…
*Os01g0507000	1.04352	6.83679e-16	.
Os01g0507900	1.36736	5.4122e-30	XP_015622381.1_ATP-dependent Clp protease proteolytic subunit 3, chloroplastic [Oryza sativa Japonica Group] XP_015622382.1 ATP-dependent Clp protease proteolytic subunit 3, chloroplastic [Oryza sativa Japonica Group] KAB8081595.1 hypothetical protein EE612_002952 [Oryza sativa] KAF2950388.1 hypothetical protein DAI22_01g182900 [Oryza sativa Japonica Group] KAF2950389.1 hypothetical protein DAI22…
Os01g0510200	4.0057	2.35423e-19	XP_015634905.1_uncharacterized protein LOC4324024 [Oryza sativa Japonica Group] EAY74254.1 hypothetical protein OsI_02145 [Oryza sativa Indica Group] KAB8081608.1 hypothetical protein EE612_002976 [Oryza sativa] EAZ12084.1 hypothetical protein OsJ_01966 [Oryza sativa Japonica Group] KAF2950401.1 hypothetical protein DAI22_01g183600 [Oryza sativa Japonica Group] BAB68035.1 unknown protein [Oryza s…
Os01g0510600	1.42902	2.8471e-22	XP_015624530.1_protein FLUORESCENT IN BLUE LIGHT, chloroplastic isoform X1 [Oryza sativa Japonica Group] KAB8081610.1 hypothetical protein EE612_002981 [Oryza sativa] EEE54670.1 hypothetical protein OsJ_01968 [Oryza sativa Japonica Group] KAF2950405.1 hypothetical protein DAI22_01g183800 [Oryza sativa Japonica Group] BAB92188.1 tetratricopeptide repeat(TPR)-containing protein-like [Oryza sativa J…
Os01g0511100	3.20391	1.02362e-44	XP_015620990.1_universal stress protein A-like protein [Oryza sativa Japonica Group] EEC70743.1 hypothetical protein OsI_02150 [Oryza sativa Indica Group] KAB8081615.1 hypothetical protein EE612_002992 [Oryza sativa] EAZ12090.1 hypothetical protein OsJ_01972 [Oryza sativa Japonica Group] KAF2950408.1 hypothetical protein DAI22_01g184200 [Oryza sativa Japonica Group] BAB60909.1 putative ER6 protei…
Os01g0518400	2.16108	0.00431905	XP_015621812.1_zinc finger BED domain-containing protein RICESLEEPER 4 [Oryza sativa Japonica Group] Q0JMB2.3 RecName: Full=Zinc finger BED domain-containing protein RICESLEEPER 4; AltName: Full=Transposase-like protein RICESLEEPER 4 [Oryza sativa Japonica Group] EAZ12126.1 hypothetical protein OsJ_02008 [Oryza sativa Japonica Group] KAB8081656.1 hypothetical protein EE612_003068 [Oryza sativa] B…
Os01g0518651	2.88347	0.0120989	KAB8081659.1_hypothetical protein EE612_003071 [Oryza sativa] BAS72432.1 Os01g0518651 [Oryza sativa Japonica Group]
Os01g0519050	1.01611	0.0250451	KAB8081661.1_hypothetical protein EE612_003076, partial [Oryza sativa] BAS72436.1 Os01g0519050, partial [Oryza sativa Japonica Group]
Os01g0520600	1.00845	3.06002e-11	KAB8081668.1_hypothetical protein EE612_003089 [Oryza sativa] BAD73595.1 blight resistance protein RGA1-like protein [Oryza sativa Japonica Group] BAF05121.1 Os01g0520600 [Oryza sativa Japonica Group] BAS72449.1 Os01g0520600 [Oryza sativa Japonica Group]
*Os01g0521250	1.59861	0.0472965	.
Os01g0521400	1.06435	4.00263e-12	KAB8081671.1_hypothetical protein EE612_003095, partial [Oryza sativa] BAS72453.1 Os01g0521400, partial [Oryza sativa Japonica Group]
Os01g0521600	3.95901	1.40053e-07	KAB8081674.1_hypothetical protein EE612_003099 [Oryza sativa] BAS72456.1 Os01g0521600 [Oryza sativa Japonica Group]
Os01g0524100	5.607	1.78016e-63	BAS72470.1_Os01g0524100 [Oryza sativa Japonica Group]
Os01g0524251	4.58495	1.98264e-27	EEE54712.1_hypothetical protein OsJ_02041 [Oryza sativa Japonica Group] KAB8081685.1 hypothetical protein EE612_003117 [Oryza sativa] BAH91115.1 Os01g0524100 [Oryza sativa Japonica Group] BAS72471.1 Os01g0524251 [Oryza sativa Japonica Group]
Os01g0524700	2.28665	3.47507e-65	XP_015621382.1_uncharacterized protein LOC4323930 [Oryza sativa Japonica Group] KAB8081689.1 hypothetical protein EE612_003123 [Oryza sativa] KAF2950494.1 hypothetical protein DAI22_01g191600 [Oryza sativa Japonica Group] BAD73838.1 unknown protein [Oryza sativa Japonica Group] BAF05136.1 Os01g0524700 [Oryza sativa Japonica Group] BAG97234.1 unnamed protein product [Oryza sativa Japonica Group]
Os01g0525800	1.22873	1.4048e-07	KAB8081695.1_hypothetical protein EE612_003135 [Oryza sativa] KAF2950500.1 hypothetical protein DAI22_01g192300 [Oryza sativa Japonica Group] BAS72481.1 Os01g0525800 [Oryza sativa Japonica Group]
*Os01g0530650	1.64204	0.000139685	.
Os01g0531400	1.31259	0.0160121	KAB8081718.1_hypothetical protein EE612_003186, partial [Oryza sativa] BAS72512.1 Os01g0531400, partial [Oryza sativa Japonica Group]
Os01g0533100	1.03667	0.0132998	KAB8081728.1_hypothetical protein EE612_003205 [Oryza sativa] BAS72524.1 Os01g0533100 [Oryza sativa Japonica Group]
Os01g0533400	7.97135	3.15902e-08	XP_015621617.1_beta-galactosidase 1 [Oryza sativa Japonica Group] Q8RUV9.1 RecName: Full=Beta-galactosidase 1; Short=Lactase 1; Flags: Precursor [Oryza sativa Japonica Group] KAB8081729.1 hypothetical protein EE612_003208 [Oryza sativa] KAF2950554.1 hypothetical protein DAI22_01g195800 [Oryza sativa Japonica Group] BAB89138.1 putative beta-galactosidase [Oryza sativa Japonica Group] BAB90329.1 pu…
Os01g0533900	1.24874	0.0296883	BAF05168.1_Os01g0533900, partial [Oryza sativa Japonica Group] BAS72530.1 Os01g0533900, partial [Oryza sativa Japonica Group]
Os01g0534700	1.99223	1.88704e-09	BAS72535.1_Os01g0534700 [Oryza sativa Japonica Group]
Os01g0537250	2.66219	3.71574e-32	KAB8081751.1_hypothetical protein EE612_003253 [Oryza sativa]
Os01g0543400	4.14577	0.0439096	KAB8081771.1_hypothetical protein EE612_003297, partial [Oryza sativa] BAS72580.1 Os01g0543400, partial [Oryza sativa Japonica Group]
Os01g0545100	5.76868	0.021349	KAB8081780.1_hypothetical protein EE612_003316, partial [Oryza sativa] BAS72589.1 Os01g0545100, partial [Oryza sativa Japonica Group]
Os01g0548000	9.33193	1.69319e-13	KAB8081799.1_hypothetical protein EE612_003346, partial [Oryza sativa] KAB8081800.1 hypothetical protein EE612_003346, partial [Oryza sativa] BAS72614.1 Os01g0548000, partial [Oryza sativa Japonica Group]
Os01g0553600	1.27549	1.04782e-36	KAB8081846.1_hypothetical protein EE612_003410 [Oryza sativa] BAS72666.1 Os01g0553600 [Oryza sativa Japonica Group]
Os01g0554150	4.94483	3.87011e-28	BAS72671.1_Os01g0554150 [Oryza sativa Japonica Group]
*Os01g0554400	7.08253	2.49977e-41	.
Os01g0555600	1.78585	0.0120364	XP_015621052.1_uncharacterized protein LOC4324564 [Oryza sativa Japonica Group] EAZ12312.1 hypothetical protein OsJ_02203 [Oryza sativa Japonica Group] KAF2950710.1 hypothetical protein DAI22_01g207500 [Oryza sativa Japonica Group] BAB89069.1 dynein light chain-like protein [Oryza sativa Japonica Group] BAB90626.1 dynein light chain-like protein [Oryza sativa Japonica Group] BAF05236.1 Os01g05556…
Os01g0555800	3.04838	8.22826e-24	XP_015621038.1_peptide deformylase 1A, chloroplastic [Oryza sativa Japonica Group] B6RGY0.1 RecName: Full=Peptide deformylase 1A, chloroplastic; Short=OsPDF1A; Short=PDF 1A; Flags: Precursor [Oryza sativa Japonica Group] ABY64739.1 peptide deformylase 1A [Oryza sativa Japonica Group] KAF2950709.1 hypothetical protein DAI22_01g207700 [Oryza sativa Japonica Group]
Os01g0557400	1.13417	0.000903589	XP_015620220.1_uncharacterized protein LOC4324572 [Oryza sativa Japonica Group] EAY74520.1 hypothetical protein OsI_02411 [Oryza sativa Indica Group] KAB8081864.1 hypothetical protein EE612_003449 [Oryza sativa] EAZ12322.1 hypothetical protein OsJ_02213 [Oryza sativa Japonica Group] KAF2950733.1 hypothetical protein DAI22_01g208300 [Oryza sativa Japonica Group] BAD87496.1 unknown protein [Oryza s…
Os01g0558100	1.26558	1.24922e-06	XP_015619514.1_probable glutathione S-transferase GSTU6 [Oryza sativa Japonica Group] EAY74525.1 hypothetical protein OsI_02415 [Oryza sativa Indica Group] KAB8081867.1 hypothetical protein EE612_003455 [Oryza sativa] EAZ12328.1 hypothetical protein OsJ_02217 [Oryza sativa Japonica Group] KAF2950734.1 hypothetical protein DAI22_01g208600 [Oryza sativa Japonica Group] BAB85382.1 putative tau class…
Os01g0558700	2.98952	1.83463e-14	XP_015622266.1_uncharacterized protein LOC9267897 [Oryza sativa Japonica Group] EAY74531.1 hypothetical protein OsI_02421 [Oryza sativa Indica Group] KAB8081873.1 hypothetical protein EE612_003462 [Oryza sativa] KAF2950740.1 hypothetical protein DAI22_01g209100 [Oryza sativa Japonica Group] BAD87658.1 hypothetical protein [Oryza sativa Japonica Group] BAD87943.1 hypothetical protein [Oryza sativa…
Os01g0565800	1.61758	0.000516152	XP_015650856.1_uncharacterized protein At5g01610 [Oryza sativa Japonica Group] EAY74579.1 hypothetical protein OsI_02468 [Oryza sativa Indica Group] KAB8081913.1 hypothetical protein EE612_003526 [Oryza sativa] EAZ12366.1 hypothetical protein OsJ_02255 [Oryza sativa Japonica Group] KAF2950797.1 hypothetical protein DAI22_01g212000 [Oryza sativa Japonica Group] BAB64677.1 hypothetical protein [Ory…
Os01g0566100	3.52462	1.25429e-153	KAB8081917.1_hypothetical protein EE612_003530 [Oryza sativa] BAD45081.1 nematode responsive protein-like [Oryza sativa Japonica Group] BAF05275.1 Os01g0566100 [Oryza sativa Japonica Group] BAS72753.1 Os01g0566100 [Oryza sativa Japonica Group]
Os01g0566500	1.65715	0.00491106	XP_015627460.1_carotenoid cleavage dioxygenase 8 homolog A, chloroplastic [Oryza sativa Japonica Group] XP_015627470.1 carotenoid cleavage dioxygenase 8 homolog A, chloroplastic [Oryza sativa Japonica Group] Q93VD5.1 RecName: Full=Carotenoid cleavage dioxygenase 8 homolog A, chloroplastic; Short=OsCCD8a; AltName: Full=Protein D10-like; Flags: Precursor [Oryza sativa Japonica Group] EAZ12371.1 hyp…
Os01g0570601	2.76331	5.71243e-07	KAB8081935.1_hypothetical protein EE612_003576 [Oryza sativa] KAF2950818.1 hypothetical protein DAI22_01g214100 [Oryza sativa Japonica Group] BAS72783.1 Os01g0570601 [Oryza sativa Japonica Group]
Os01g0571300	3.44127	5.25233e-16	XP_015631502.1_heat stress transcription factor A-6a [Oryza sativa Japonica Group] Q657C0.1 RecName: Full=Heat stress transcription factor A-6a; AltName: Full=Heat stress transcription factor 1; Short=OsHsf-01 [Oryza sativa Japonica Group] KAB8081944.1 hypothetical protein EE612_003588 [Oryza sativa] KAF2950828.1 hypothetical protein DAI22_01g214800 [Oryza sativa Japonica Group] BAD45089.1 heat s…
Os01g0574800	1.02589	1.17918e-10	EAZ12419.1_hypothetical protein OsJ_02309 [Oryza sativa Japonica Group]
Os01g0575200	1.40725	0.000385924	XP_015630527.1_putative transcription factor bHLH041 [Oryza sativa Japonica Group] EEC70936.1 hypothetical protein OsI_02527 [Oryza sativa Indica Group] KAB8081965.1 hypothetical protein EE612_003634 [Oryza sativa] EEE54848.1 hypothetical protein OsJ_02312 [Oryza sativa Japonica Group] KAF2950848.1 hypothetical protein DAI22_01g216900 [Oryza sativa Japonica Group] BAB90265.1 basic helix-loop-heli…
Os01g0578500	1.10528	4.20429e-07	XP_015631330.1_F-box/FBD/LRR-repeat protein At2g04230 [Oryza sativa Japonica Group] KAB8081980.1 hypothetical protein EE612_003677 [Oryza sativa] ACA52283.1 SaF- [Oryza sativa Japonica Group] EAZ12437.1 hypothetical protein OsJ_02330 [Oryza sativa Japonica Group] KAF2950861.1 hypothetical protein DAI22_01g218100 [Oryza sativa Japonica Group] BAB32936.1 ribosomal RNA apurinic site specific lyase-l…
Os01g0582600	1.68499	1.88676e-13	KAB8082007.1_hypothetical protein EE612_003725 [Oryza sativa]
Os01g0584032	3.54185	7.01193e-30	KAB8082016.1_hypothetical protein EE612_003736, partial [Oryza sativa] BAS72884.1 Os01g0584032, partial [Oryza sativa Japonica Group]
Os01g0584100	3.399	2.78834e-05	EAY74695.1_hypothetical protein OsI_02588 [Oryza sativa Indica Group] EAY74699.1 hypothetical protein OsI_02592 [Oryza sativa Indica Group] KAB8082017.1 hypothetical protein EE612_003737 [Oryza sativa] BAS72885.1 Os01g0584100 [Oryza sativa Japonica Group]
Os01g0585100	2.82898	1.35594e-25	XP_015615982.1_uncharacterized membrane protein C776.05 isoform X1 [Oryza sativa Japonica Group] KAB8082023.1 hypothetical protein EE612_003747 [Oryza sativa] KAF2950914.1 hypothetical protein DAI22_01g222600 [Oryza sativa Japonica Group] BAB61845.1 unknown protein [Oryza sativa Japonica Group] BAC01240.1 unknown protein [Oryza sativa Japonica Group] BAF05337.1 Os01g0585100 [Oryza sativa Japonica…
Os01g0586800	9.08448	2.93936e-12	KAB8082035.1_hypothetical protein EE612_003761, partial [Oryza sativa] BAS72910.1 Os01g0586800, partial [Oryza sativa Japonica Group]
Os01g0590700	1.09643	1.41355e-05	XP_015612599.1_uncharacterized protein LOC9267860 [Oryza sativa Japonica Group] KAF2950966.1 hypothetical protein DAI22_01g226800 [Oryza sativa Japonica Group] BAS72946.1 Os01g0590700 [Oryza sativa Japonica Group]
Os01g0591000	1.32654	3.94026e-13	XP_015618943.1_aldehyde dehydrogenase family 2 member C4 [Oryza sativa Japonica Group] KAB8082072.1 hypothetical protein EE612_003817 [Oryza sativa] KAF2950971.1 hypothetical protein DAI22_01g227200 [Oryza sativa Japonica Group] BAA96794.1 cytosolic aldehyde dehydrogenase [Oryza sativa Japonica Group] BAB55806.1 putative aldehyde dehydrogenase (NAD+) [Oryza sativa Japonica Group] BAF05367.1 Os01g…
Os01g0593500	1.12608	3.65973e-06	XP_015626950.1_uncharacterized protein LOC4326383 [Oryza sativa Japonica Group] EAZ12543.1 hypothetical protein OsJ_02444 [Oryza sativa Japonica Group] KAF2950990.1 hypothetical protein DAI22_01g228400 [Oryza sativa Japonica Group] BAF05375.1 Os01g0593500 [Oryza sativa Japonica Group] BAS72965.1 Os01g0593500 [Oryza sativa Japonica Group]
Os01g0594300	1.93577	0.000472478	XP_015625238.1_leucine-rich repeat extensin-like protein 3 [Oryza sativa Japonica Group] EEC70999.1 hypothetical protein OsI_02671 [Oryza sativa Indica Group] KAB8082086.1 hypothetical protein EE612_003839 [Oryza sativa] KAF2950993.1 hypothetical protein DAI22_01g228700 [Oryza sativa Japonica Group] BAB91812.1 extensin precursor-like [Oryza sativa Japonica Group] BAB92308.1 extensin precursor-lik…
Os01g0595100	1.0084	1.20205e-13	XP_015650091.1_protein MLN51 homolog isoform X2 [Oryza sativa Japonica Group] KAF2950999.1 hypothetical protein DAI22_01g229300 [Oryza sativa Japonica Group] BAH01655.1 unnamed protein product [Oryza sativa Japonica Group] BAS72980.1 Os01g0595100 [Oryza sativa Japonica Group]
Os01g0595600	2.20918	9.67783e-20	XP_015650138.1_probable esterase KAI2 [Oryza sativa Japonica Group] EAY74789.1 hypothetical protein OsI_02684 [Oryza sativa Indica Group] BAB91828.1 hydrolase-like [Oryza sativa Japonica Group] BAB92324.1 hydrolase-like [Oryza sativa Japonica Group] BAF05384.1 Os01g0595600 [Oryza sativa Japonica Group] BAG90135.1 unnamed protein product [Oryza sativa Japonica Group]
Os01g0601675	5.03283	3.25474e-05	XP_015630557.1_receptor-like protein EIX2 [Oryza sativa Japonica Group] EAZ12592.1 hypothetical protein OsJ_02500 [Oryza sativa Japonica Group] KAF2951043.1 hypothetical protein DAI22_01g232800 [Oryza sativa Japonica Group] BAB89968.1 HcrVf1 protein-like [Oryza sativa Japonica Group] BAB91719.1 HcrVf1 protein-like [Oryza sativa Japonica Group] BAH91182.1 Os01g0601675 [Oryza sativa Japonica Group]
Os01g0606000	3.4144	3.05878e-10	XP_015645348.1_bidirectional sugar transporter SWEET6b isoform X1 [Oryza sativa Japonica Group] Q8LR09.1 RecName: Full=Bidirectional sugar transporter SWEET6a; Short=OsSWEET6a [Oryza sativa Japonica Group] KAB8082163.1 hypothetical protein EE612_003952 [Oryza sativa] EAZ12627.1 hypothetical protein OsJ_02538 [Oryza sativa Japonica Group] KAF2951081.1 hypothetical protein DAI22_01g236300 [Oryza sa…
Os01g0606200	2.74649	8.88651e-06	EAY74889.1_hypothetical protein OsI_02779 [Oryza sativa Indica Group] EAZ12630.1 hypothetical protein OsJ_02541 [Oryza sativa Japonica Group] KAF2951088.1 hypothetical protein DAI22_01g236700 [Oryza sativa Japonica Group] BAB84825.1 hypothetical protein [Oryza sativa Japonica Group] BAB92469.1 hypothetical protein [Oryza sativa Japonica Group]
Os01g0606400	1.14377	1.30245e-13	BAF05440.1_Os01g0606400 [Oryza sativa Japonica Group] BAS73075.1 Os01g0606400 [Oryza sativa Japonica Group]
Os01g0606900	4.57694	1.26395e-13	XP_015632931.1_dnaJ homolog subfamily B member 7 [Oryza sativa Japonica Group] KAB8082168.1 hypothetical protein EE612_003959 [Oryza sativa] EAZ12632.1 hypothetical protein OsJ_02543 [Oryza sativa Japonica Group] BAD52819.1 heat shock-like protein [Oryza sativa Japonica Group] BAD53050.1 heat shock-like protein [Oryza sativa Japonica Group] BAF05441.1 Os01g0606900 [Oryza sativa Japonica Group]
Os01g0607800	2.55713	6.44052e-60	KAB8082178.1_hypothetical protein EE612_003975, partial [Oryza sativa] BAF05447.1 Os01g0607800, partial [Oryza sativa Japonica Group] BAS73088.1 Os01g0607800, partial [Oryza sativa Japonica Group]
Os01g0609900	2.31453	1.64253e-06	KAB8082194.1_hypothetical protein EE612_003992 [Oryza sativa] BAS73106.1 Os01g0609900 [Oryza sativa Japonica Group]
Os01g0610800	1.68898	0.00376238	KAB8082203.1_hypothetical protein EE612_004008, partial [Oryza sativa] BAS73116.1 Os01g0610800, partial [Oryza sativa Japonica Group]
Os01g0611300	1.03138	0.0272354	KAB8082207.1_hypothetical protein EE612_004012, partial [Oryza sativa] BAS73122.1 Os01g0611300, partial [Oryza sativa Japonica Group]
Os01g0614900	2.16574	6.50687e-41	XP_015615773.1_ubiquitin-like modifier-activating enzyme atg7 isoform X1 [Oryza sativa Japonica Group] KAF2951169.1 hypothetical protein DAI22_01g242200 [Oryza sativa Japonica Group] BAD61236.1 ubiquitin-activating enzyme E1-like [Oryza sativa Japonica Group] BAF05483.1 Os01g0614900 [Oryza sativa Japonica Group] BAS73152.1 Os01g0614900 [Oryza sativa Japonica Group]
Os01g0615000	1.02617	4.46983e-08	KAB8082236.1_hypothetical protein EE612_004056, partial [Oryza sativa] BAS73154.1 Os01g0615000, partial [Oryza sativa Japonica Group]
Os01g0615050	4.37815	4.59517e-15	KAB8082237.1_hypothetical protein EE612_004058, partial [Oryza sativa] BAH91193.1 Os01g0615050, partial [Oryza sativa Japonica Group] BAS73155.1 Os01g0615050, partial [Oryza sativa Japonica Group]
Os01g0615100	5.69164	7.19523e-30	AAW72834.1_subitilisin-chymotrypsin inhibitor [Oryza sativa Japonica Group] EAY74962.1 hypothetical protein OsI_02859 [Oryza sativa Indica Group] KAB8082238.1 hypothetical protein EE612_004059 [Oryza sativa] EAZ12687.1 hypothetical protein OsJ_02604 [Oryza sativa Japonica Group] KAF2951171.1 hypothetical protein DAI22_01g242300 [Oryza sativa Japonica Group]
Os01g0617700	1.10008	2.23156e-08	XP_015632271.1_uncharacterized protein LOC4326608 isoform X1 [Oryza sativa Japonica Group] EEE54993.1 hypothetical protein OsJ_02621 [Oryza sativa Japonica Group] BAF05498.1 Os01g0617700 [Oryza sativa Japonica Group] BAS73182.1 Os01g0617700 [Oryza sativa Japonica Group]
Os01g0617900	1.25007	4.00712e-06	XP_015623276.1_psbP domain-containing protein 5, chloroplastic [Oryza sativa Japonica Group] EEE54994.1 hypothetical protein OsJ_02623 [Oryza sativa Japonica Group] BAD61295.1 unknown protein [Oryza sativa Japonica Group] BAG98683.1 unnamed protein product [Oryza sativa Japonica Group] BAS73184.1 Os01g0617900 [Oryza sativa Japonica Group]
Os01g0618400	3.50574	6.59165e-198	XP_015621602.1_DEAD-box ATP-dependent RNA helicase 25 [Oryza sativa Japonica Group] Q5ZBH5.1 RecName: Full=DEAD-box ATP-dependent RNA helicase 25 [Oryza sativa Japonica Group] KAB8082270.1 hypothetical protein EE612_004101 [Oryza sativa] EEE54997.1 hypothetical protein OsJ_02628 [Oryza sativa Japonica Group] KAF2951201.1 hypothetical protein DAI22_01g244500 [Oryza sativa Japonica Group] BAD61515.…
Os01g0620100	1.1554	3.96745e-15	XP_015621834.1_protein SEH1 [Oryza sativa Japonica Group] KAB8082280.1 hypothetical protein EE612_004119 [Oryza sativa] EEE55004.1 hypothetical protein OsJ_02639 [Oryza sativa Japonica Group] KAF2951216.1 hypothetical protein DAI22_01g245600 [Oryza sativa Japonica Group] BAD61210.1 SEC13 protein homolog YGL100w-like [Oryza sativa Japonica Group] BAD61535.1 SEC13 protein homolog YGL100w-like [Oryz…
Os01g0621200	3.30305	1.17326e-23	KAB8082285.1_hypothetical protein EE612_004131 [Oryza sativa] BAS73210.1 Os01g0621200 [Oryza sativa Japonica Group]
Os01g0622033	1.0562	3.99782e-09	KAB8082294.1_hypothetical protein EE612_004141 [Oryza sativa] BAS73219.1 Os01g0622033 [Oryza sativa Japonica Group]
Os01g0622066	1.77524	0.0467551	BAS73220.1_Os01g0622066 [Oryza sativa Japonica Group]
Os01g0622300	1.50103	2.25393e-26	XP_015611773.1_uroporphyrinogen decarboxylase 1, chloroplastic [Oryza sativa Japonica Group] Q9AXB0.1 RecName: Full=Uroporphyrinogen decarboxylase 1, chloroplastic; Short=UPD1; Short=URO-D1; Flags: Precursor [Oryza sativa Japonica Group] KAB8082297.1 hypothetical protein EE612_004145 [Oryza sativa] EEE55007.1 hypothetical protein OsJ_02650 [Oryza sativa Japonica Group] KAF2951234.1 hypothetical p…
Os01g0623200	2.54853	1.2546e-06	XP_015621820.1_S-type anion channel SLAH2 isoform X1 [Oryza sativa Japonica Group]
Os01g0625200	1.27314	0.00115682	KAB8082544.1_hypothetical protein EE612_004455, partial [Oryza sativa] BAS73247.1 Os01g0625200, partial [Oryza sativa Japonica Group]
Os01g0627800	1.93344	3.96223e-09	XP_015634142.1_cytochrome P450 72A13 [Oryza sativa Japonica Group] KAF2951273.1 hypothetical protein DAI22_01g249900 [Oryza sativa Japonica Group] BAD61160.1 cytochrome P450-like [Oryza sativa Japonica Group] BAD61188.1 cytochrome P450-like [Oryza sativa Japonica Group] BAF05548.1 Os01g0627800 [Oryza sativa Japonica Group] BAG95211.1 unnamed protein product [Oryza sativa Japonica Group]
Os01g0627967	1.63435	8.37953e-05	KAB8082565.1_hypothetical protein EE612_004487 [Oryza sativa] BAS73269.1 Os01g0627967 [Oryza sativa Japonica Group]
Os01g0629500	5.32196	0.00827593	BAS73281.1_Os01g0629500 [Oryza sativa Japonica Group]
Os01g0631700	1.26779	4.52333e-05	XP_015610817.1_probable receptor-like protein kinase At2g42960 [Oryza sativa Japonica Group] EEC71138.1 hypothetical protein OsI_02959 [Oryza sativa Indica Group] KAB8082590.1 hypothetical protein EE612_004520 [Oryza sativa] EEE55035.1 hypothetical protein OsJ_02712 [Oryza sativa Japonica Group] KAF2951304.1 hypothetical protein DAI22_01g252200 [Oryza sativa Japonica Group] BAF05562.1 Os01g063170…
Os01g0631900	7.35821	2.23803e-06	XP_015634190.1_aspartic proteinase oryzasin-1-like isoform X1 [Oryza sativa Japonica Group] XP_025883075.1 aspartic proteinase oryzasin-1-like isoform X1 [Oryza sativa Japonica Group] KAB8082592.1 hypothetical protein EE612_004522 [Oryza sativa] KAF2951306.1 hypothetical protein DAI22_01g252400 [Oryza sativa Japonica Group] BAS73303.1 Os01g0631900 [Oryza sativa Japonica Group]
Os01g0637800	3.10671	0.000230339	XP_015642897.1_myb-related protein 305 [Oryza sativa Japonica Group] KAF2951354.1 hypothetical protein DAI22_01g255900 [Oryza sativa Japonica Group] BAD68579.1 myb-related protein 340-like [Oryza sativa Japonica Group] BAD68943.1 myb-related protein 340-like [Oryza sativa Japonica Group] BAF05584.1 Os01g0637800 [Oryza sativa Japonica Group]
Os01g0641800	1.55793	5.71345e-05	KAB8082643.1_hypothetical protein EE612_004606 [Oryza sativa] BAS73371.1 Os01g0641800 [Oryza sativa Japonica Group]
Os01g0644000	2.69272	3.40472e-89	XP_015648357.1_uncharacterized protein LOC4326569 [Oryza sativa Japonica Group] EEC71174.1 hypothetical protein OsI_03044 [Oryza sativa Indica Group] KAB8082658.1 hypothetical protein EE612_004630 [Oryza sativa] EEE55073.1 hypothetical protein OsJ_02797 [Oryza sativa Japonica Group] KAF2951397.1 hypothetical protein DAI22_01g258800 [Oryza sativa Japonica Group] BAD68000.1 unknown protein [Oryza s…
Os01g0644200	3.62881	1.9283e-05	XP_015642956.1_uncharacterized protein LOC4325912 [Oryza sativa Japonica Group] EAY75152.1 hypothetical protein OsI_03046 [Oryza sativa Indica Group] KAB8082659.1 hypothetical protein EE612_004631 [Oryza sativa] AAS55470.1 little protein 1 [Oryza sativa Japonica Group] EAZ12878.1 hypothetical protein OsJ_02799 [Oryza sativa Japonica Group] KAF2951399.1 hypothetical protein DAI22_01g259000 [Oryza …
Os01g0644600	1.6227	2.24803e-07	XP_015629161.1_extensin-2 [Oryza sativa Japonica Group] KAB8082662.1 hypothetical protein EE612_004636 [Oryza sativa] EAZ12879.1 hypothetical protein OsJ_02800 [Oryza sativa Japonica Group] KAF2951400.1 hypothetical protein DAI22_01g259100 [Oryza sativa Japonica Group] BAD68003.1 hypothetical protein [Oryza sativa Japonica Group] BAF05612.1 Os01g0644600 [Oryza sativa Japonica Group]
Os01g0645000	3.0434	0.00995935	KAB8082664.1_hypothetical protein EE612_004638, partial [Oryza sativa] BAF05614.1 Os01g0645000, partial [Oryza sativa Japonica Group] BAS73397.1 Os01g0645000, partial [Oryza sativa Japonica Group]
Os01g0646000	2.21089	0.0371587	BAF05618.1_Os01g0646000 [Oryza sativa Japonica Group] BAS73405.1 Os01g0646000 [Oryza sativa Japonica Group]
Os01g0647700	1.79936	1.24661e-37	XP_015621785.1_uncharacterized protein LOC4326243 [Oryza sativa Japonica Group] EEC71180.1 hypothetical protein OsI_03062 [Oryza sativa Indica Group] KAB8082682.1 hypothetical protein EE612_004657 [Oryza sativa] EEE50884.1 hypothetical protein OsJ_31362 [Oryza sativa Japonica Group] KAF2951416.1 hypothetical protein DAI22_01g260400 [Oryza sativa Japonica Group] BAD68190.1 alpha/beta hydrolase-lik…
Os01g0651100	3.74264	1.87559e-11	XP_015623393.1_putative pentatricopeptide repeat-containing protein At5g52630 [Oryza sativa Japonica Group] XP_015623401.1 putative pentatricopeptide repeat-containing protein At5g52630 [Oryza sativa Japonica Group] XP_015623415.1 putative pentatricopeptide repeat-containing protein At5g52630 [Oryza sativa Japonica Group] XP_015623442.1 putative pentatricopeptide repeat-containing protein At5g526…
Os01g0652100	1.73491	0.000358122	XP_015626704.1_protein trichome birefringence-like 38 [Oryza sativa Japonica Group] EAY75199.1 hypothetical protein OsI_03091 [Oryza sativa Indica Group] KAB8082719.1 hypothetical protein EE612_004708 [Oryza sativa] KAF2951451.1 hypothetical protein DAI22_01g263400 [Oryza sativa Japonica Group] BAB86568.1 lustrin A-like [Oryza sativa Japonica Group] BAF05650.1 Os01g0652100 [Oryza sativa Japonica …
Os01g0652600	1.71585	2.42005e-48	BAD68706.1_putative ketol-acid reductoisomerase precursor [Oryza sativa Japonica Group] BAF05652.1 Os01g0652600 [Oryza sativa Japonica Group] BAS73463.1 Os01g0652600 [Oryza sativa Japonica Group]
Os01g0652800	2.07827	7.04976e-17	XP_015615462.1_protein trichome birefringence-like 19 [Oryza sativa Japonica Group] EAY75204.1 hypothetical protein OsI_03095 [Oryza sativa Indica Group] KAB8082726.1 hypothetical protein EE612_004717 [Oryza sativa] EAZ12926.1 hypothetical protein OsJ_02847 [Oryza sativa Japonica Group] KAF2951457.1 hypothetical protein DAI22_01g263800 [Oryza sativa Japonica Group] QIO03964.1 xyloglucan backbone …
Os01g0653700	1.08833	8.91262e-17	XP_015611838.1_F-box/FBD/LRR-repeat protein At1g16930 [Oryza sativa Japonica Group] EEE55098.1 hypothetical protein OsJ_02854 [Oryza sativa Japonica Group] KAF2951463.1 hypothetical protein DAI22_01g264500 [Oryza sativa Japonica Group] BAD68692.1 plant disease resistance polyprotein-like [Oryza sativa Japonica Group] BAD68716.1 plant disease resistance polyprotein-like [Oryza sativa Japonica Grou…
Os01g0654100	2.78887	1.33891e-53	XP_015622258.1_CTP synthase isoform X2 [Oryza sativa Japonica Group] EEC71197.1 hypothetical protein OsI_03106 [Oryza sativa Indica Group] KAB8082739.1 hypothetical protein EE612_004734 [Oryza sativa] EEE55100.1 hypothetical protein OsJ_02857 [Oryza sativa Japonica Group] KAF2951470.1 hypothetical protein DAI22_01g264700 [Oryza sativa Japonica Group] BAD68695.1 putative CTP synthase [Oryza sativa…
Os01g0659800	1.2901	0.00464105	EEC71214.1_hypothetical protein OsI_03139 [Oryza sativa Indica Group] KAB8082776.1 hypothetical protein EE612_004786 [Oryza sativa] KAF2951513.1 hypothetical protein DAI22_01g268200 [Oryza sativa Japonica Group] BAB85273.1 unknown protein [Oryza sativa Japonica Group] BAC06299.1 unknown protein [Oryza sativa Japonica Group]
Os01g0660200	1.42373	8.93616e-07	XP_015622676.1_acidic endochitinase [Oryza sativa Japonica Group] EAY76510.1 hypothetical protein OsI_04451 [Oryza sativa Indica Group] KAB8082780.1 hypothetical protein EE612_004791 [Oryza sativa] KAF2951518.1 hypothetical protein DAI22_01g268500 [Oryza sativa Japonica Group] BAA21743.2 acidic class III chitinase OsChib3a [Oryza sativa Japonica Group] BAA23811.1 chitinase [Oryza sativa Japonica …
Os01g0660300	1.67937	2.68294e-15	BAF05687.1_Os01g0660300, partial [Oryza sativa Japonica Group] BAS73528.1 Os01g0660300, partial [Oryza sativa Japonica Group]
Os01g0661500	2.0073	8.05603e-51	KAB8082792.1_hypothetical protein EE612_004806, partial [Oryza sativa] BAF05693.1 Os01g0661500, partial [Oryza sativa Japonica Group] BAS73540.1 Os01g0661500, partial [Oryza sativa Japonica Group]
Os01g0661750	7.90356	1.2433e-41	EEC71219.1_hypothetical protein OsI_03149 [Oryza sativa Indica Group] BAS73544.1 Os01g0661750 [Oryza sativa Japonica Group]
Os01g0662300	2.86943	2.54855e-88	KAB8082797.1_hypothetical protein EE612_004812 [Oryza sativa] BAD72371.1 unknown protein [Oryza sativa Japonica Group] BAS73545.1 Os01g0662300 [Oryza sativa Japonica Group]
Os01g0662700	2.1227	1.86232e-53	XP_015631022.1_1,4-dihydroxy-2-naphthoyl-CoA synthase, peroxisomal [Oryza sativa Japonica Group] EAZ12987.1 hypothetical protein OsJ_02907 [Oryza sativa Japonica Group] KAF2951532.1 hypothetical protein DAI22_01g269600 [Oryza sativa Japonica Group] BAB91741.1 putative naphthoate synthase menB [Oryza sativa Japonica Group] BAF05698.1 Os01g0662700 [Oryza sativa Japonica Group] BAS73548.1 Os01g06627…
Os01g0665500	1.1906	1.31106e-07	KAB8082823.1_hypothetical protein EE612_004841 [Oryza sativa] BAS73573.1 Os01g0665500 [Oryza sativa Japonica Group]
Os01g0665750	1.74794	9.62376e-13	KAB8082824.1_hypothetical protein EE612_004842, partial [Oryza sativa] BAS73574.1 Os01g0665750, partial [Oryza sativa Japonica Group]
Os01g0667800	1.98896	7.10262e-39	KAB8082845.1_hypothetical protein EE612_004870 [Oryza sativa] BAF05725.2 Os01g0667800 [Oryza sativa Japonica Group] BAS73596.1 Os01g0667800 [Oryza sativa Japonica Group]
Os01g0668100	4.01786	1.19984e-08	XP_015627386.1_fasciclin-like arabinogalactan protein 11 [Oryza sativa Japonica Group] EAY75309.1 hypothetical protein OsI_03200 [Oryza sativa Indica Group] KAB8082848.1 hypothetical protein EE612_004879 [Oryza sativa] KAF2951581.1 hypothetical protein DAI22_01g273400 [Oryza sativa Japonica Group] BAD73656.1 arabinogalactan protein-like [Oryza sativa Japonica Group] BAD73684.1 arabinogalactan pro…
Os01g0668400	2.1086	2.09438e-07	XP_015617124.1_putative receptor protein kinase ZmPK1 [Oryza sativa Japonica Group] KAB8082851.1 hypothetical protein EE612_004885 [Oryza sativa] KAF2951583.1 hypothetical protein DAI22_01g273600 [Oryza sativa Japonica Group] BAS73602.1 Os01g0668400 [Oryza sativa Japonica Group]
Os01g0670100	1.47564	1.58971e-07	XP_015642819.1_putative receptor protein kinase ZmPK1 [Oryza sativa Japonica Group] EAY75317.1 hypothetical protein OsI_03209 [Oryza sativa Indica Group] KAB8082857.1 hypothetical protein EE612_004900 [Oryza sativa] EAZ13036.1 hypothetical protein OsJ_02956 [Oryza sativa Japonica Group] KAF2951591.1 hypothetical protein DAI22_01g274100 [Oryza sativa Japonica Group] BAF05735.1 Os01g0670100 [Oryza …
*Os01g0670200	2.05902	0.00279018	.
Os01g0672100	2.38755	5.06999e-37	KAB8082862.1_hypothetical protein EE612_004910 [Oryza sativa] BAH91228.1 Os01g0672100 [Oryza sativa Japonica Group] BAS73616.1 Os01g0672100 [Oryza sativa Japonica Group]
Os01g0674700	1.02739	2.5575e-21	XP_015615836.1_pentatricopeptide repeat-containing protein At1g30610, chloroplastic isoform X1 [Oryza sativa Japonica Group] EEE55166.1 hypothetical protein OsJ_02981 [Oryza sativa Japonica Group] KAB8082893.1 hypothetical protein EE612_004943 [Oryza sativa] BAS73647.1 Os01g0674700 [Oryza sativa Japonica Group]
Os01g0676200	3.40451	1.42595e-80	XP_015632537.1_proline-rich receptor-like protein kinase PERK8 [Oryza sativa Japonica Group] EAY75353.1 hypothetical protein OsI_03249 [Oryza sativa Indica Group] KAB8082903.1 hypothetical protein EE612_004959 [Oryza sativa] EAZ13071.1 hypothetical protein OsJ_02992 [Oryza sativa Japonica Group] KAF2951637.1 hypothetical protein DAI22_01g277500 [Oryza sativa Japonica Group] BAB93332.1 unknown pro…
Os01g0678600	1.90636	7.65185e-61	XP_015624147.1_30S ribosomal protein S20, chloroplastic [Oryza sativa Japonica Group] KAB8082917.1 hypothetical protein EE612_004979 [Oryza sativa] EAZ13084.1 hypothetical protein OsJ_03005 [Oryza sativa Japonica Group] KAF2951651.1 hypothetical protein DAI22_01g278700 [Oryza sativa Japonica Group] BAF05773.1 Os01g0678600 [Oryza sativa Japonica Group] BAG88521.1 unnamed protein product [Oryza sat…
Os01g0678800	2.71	0.0298759	XP_015624728.1_heavy metal-associated isoprenylated plant protein 4 [Oryza sativa Japonica Group] KAB8082921.1 hypothetical protein EE612_004982 [Oryza sativa] EAZ13086.1 hypothetical protein OsJ_03007 [Oryza sativa Japonica Group] BAB90031.1 unknown protein [Oryza sativa Japonica Group] BAF05775.1 Os01g0678800 [Oryza sativa Japonica Group] BAG88464.1 unnamed protein product [Oryza sativa Japonic…
Os01g0679000	1.27896	1.73776e-17	XP_015635009.1_uncharacterized protein LOC4325277 isoform X1 [Oryza sativa Japonica Group] KAF2951656.1 hypothetical protein DAI22_01g279000 [Oryza sativa Japonica Group] BAD73473.1 RNA polymerase III subunit-like protein [Oryza sativa Japonica Group] BAF05777.1 Os01g0679000 [Oryza sativa Japonica Group] BAG86719.1 unnamed protein product [Oryza sativa Japonica Group] BAS73682.1 Os01g0679000 [Ory…
*Os01g0679300	6.74458	1.42863e-08	.
*Os01g0679400	6.88704	0.0001018	.
Os01g0679500	9.7671	9.6254e-14	KAB8082924.1_hypothetical protein EE612_004987 [Oryza sativa] BAD73476.1 hypothetical protein [Oryza sativa Japonica Group] BAF05780.2 Os01g0679500 [Oryza sativa Japonica Group] BAS73684.1 Os01g0679500 [Oryza sativa Japonica Group]
Os01g0679550	9.3756	4.86101e-13	EAZ13089.1_hypothetical protein OsJ_03009 [Oryza sativa Japonica Group] BAD73477.1 chloroplast nucleoid DNA binding protein-like [Oryza sativa Japonica Group] BAS73685.1 Os01g0679550 [Oryza sativa Japonica Group]
Os01g0681200	1.26698	7.18677e-12	XP_015621736.1_long chain acyl-CoA synthetase 4 isoform X1 [Oryza sativa Japonica Group] KAB8082950.1 hypothetical protein EE612_005015 [Oryza sativa] EEE55183.1 hypothetical protein OsJ_03021 [Oryza sativa Japonica Group] KAF2951673.1 hypothetical protein DAI22_01g280300 [Oryza sativa Japonica Group] KAF2951675.1 hypothetical protein DAI22_01g280300 [Oryza sativa Japonica Group] KAF2951677.1 hyp…
Os01g0681600	1.06596	1.86656e-06	BAS73713.1_Os01g0681600, partial [Oryza sativa Japonica Group]
Os01g0681900	1.46696	9.29049e-20	XP_015649242.1_glutamate synthase 1 [NADH], chloroplastic isoform X1 [Oryza sativa Japonica Group] Q0JKD0.1 RecName: Full=Glutamate synthase 1 [NADH], chloroplastic; AltName: Full=NADH-dependent glutamate synthase 1; Short=NADH-GOGAT 1; Flags: Precursor [Oryza sativa Japonica Group] KAF2951684.1 hypothetical protein DAI22_01g280700 [Oryza sativa Japonica Group] BAF05798.1 Os01g0681900 [Oryza sati…
Os01g0686100	1.11948	7.89005e-29	EEE55199.1_hypothetical protein OsJ_03047 [Oryza sativa Japonica Group] BAS73752.1 Os01g0686100 [Oryza sativa Japonica Group]
Os01g0687150	7.11037	3.84872e-13	BAS73762.1_Os01g0687150, partial [Oryza sativa Japonica Group]
Os01g0687300	1.41706	9.80186e-44	XP_015621289.1_uncharacterized protein LOC4324116 [Oryza sativa Japonica Group] XP_015621290.1 uncharacterized protein LOC4324116 [Oryza sativa Japonica Group] XP_015621291.1 uncharacterized protein LOC4324116 [Oryza sativa Japonica Group] EAZ13134.1 hypothetical protein OsJ_03055 [Oryza sativa Japonica Group] KAF2951719.1 hypothetical protein DAI22_01g283600 [Oryza sativa Japonica Group] BAD8253…
Os01g0688700	5.53551	0.00526154	BAS73779.1_Os01g0688700, partial [Oryza sativa Japonica Group]
Os01g0692000	2.39524	7.66761e-08	KAB8083035.1_hypothetical protein EE612_005107, partial [Oryza sativa] BAS73812.1 Os01g0692000, partial [Oryza sativa Japonica Group]
Os01g0696701	1.47827	0.000152889	KAB8083074.1_hypothetical protein EE612_005165, partial [Oryza sativa] BAS73854.1 Os01g0696701, partial [Oryza sativa Japonica Group]
Os01g0699400	3.95563	4.89347e-25	BAF05892.1_Os01g0699400, partial [Oryza sativa Japonica Group] BAS73877.1 Os01g0699400, partial [Oryza sativa Japonica Group]
Os01g0699500	5.08739	0.0216279	BAF05893.1_Os01g0699500, partial [Oryza sativa Japonica Group] BAS73878.1 Os01g0699500, partial [Oryza sativa Japonica Group]
Os01g0699600	3.88137	2.90053e-43	XP_015639022.1_mitogen-activated protein kinase kinase kinase 17 [Oryza sativa Japonica Group]
Os01g0699900	3.35534	0.000768813	XP_015633059.1_membrane protein PM19L-like [Oryza sativa Japonica Group] EEC71340.1 hypothetical protein OsI_03403 [Oryza sativa Indica Group] KAB8083095.1 hypothetical protein EE612_005197 [Oryza sativa] KAF2951825.1 hypothetical protein DAI22_01g292400 [Oryza sativa Japonica Group] BAB64168.1 plasma membrane associated protein-like [Oryza sativa Japonica Group] BAF05895.1 Os01g0699900 [Oryza sa…
Os01g0700200	1.53617	2.60289e-05	XP_015619411.1_PH, RCC1 and FYVE domains-containing protein 1 isoform X2 [Oryza sativa Japonica Group] KAF2951830.1 hypothetical protein DAI22_01g292700 [Oryza sativa Japonica Group] KAF2951833.1 hypothetical protein DAI22_01g292700 [Oryza sativa Japonica Group] KAF2951834.1 hypothetical protein DAI22_01g292700 [Oryza sativa Japonica Group] KAF2951835.1 hypothetical protein DAI22_01g292700 [Oryza…
Os01g0702000	3.03016	4.2715e-39	XP_015621320.1_bifunctional nuclease 1 [Oryza sativa Japonica Group] XP_015621322.1 bifunctional nuclease 1 [Oryza sativa Japonica Group] XP_015621323.1 bifunctional nuclease 1 [Oryza sativa Japonica Group] XP_015621324.1 bifunctional nuclease 1 [Oryza sativa Japonica Group] Q5N8J3.1 RecName: Full=Bifunctional nuclease 1; Short=OsBBD1 [Oryza sativa Japonica Group] EEE55256.1 hypothetical protein …
Os01g0702500	1.52718	0.0166851	BAS73904.1_Os01g0702500, partial [Oryza sativa Japonica Group]
Os01g0703000	4.47032	0.0180923	XP_015635299.1_uncharacterized protein LOC4324243 [Oryza sativa Japonica Group] EEE55260.1 hypothetical protein OsJ_03163 [Oryza sativa Japonica Group] BAF05911.1 Os01g0703000 [Oryza sativa Japonica Group] BAS73906.1 Os01g0703000 [Oryza sativa Japonica Group]
Os01g0705200	5.64077	1.8486e-10	XP_015613488.1_late embryogenesis abundant protein 14-like [Oryza sativa Japonica Group] Q94JF2.1 RecName: Full=Late embryogenesis abundant protein 14; Short=OsLEA14; AltName: Full=Protein WATER STRESS-INDUCED 18 [Oryza sativa Japonica Group] AQA28558.1 group 3 late embryogenesis abundant protein [Oryza rufipogon] AQA28559.1 group 3 late embryogenesis abundant protein [Oryza sativa Indica Group] …
Os01g0705300	1.24369	8.93117e-27	XP_015621671.1_protein PLASTID TRANSCRIPTIONALLY ACTIVE 7 isoform X1 [Oryza sativa Japonica Group] XP_015621672.1 protein PLASTID TRANSCRIPTIONALLY ACTIVE 7 isoform X1 [Oryza sativa Japonica Group] KAF2951886.1 hypothetical protein DAI22_01g295600 [Oryza sativa Japonica Group] BAB44030.1 unknown protein [Oryza sativa Japonica Group] BAB86508.1 unknown protein [Oryza sativa Japonica Group] BAF0592…
Os01g0706200	5.47087	0.00127872	BAS73938.1_Os01g0706200 [Oryza sativa Japonica Group]
Os01g0706600	4.30167	3.01676e-59	XP_015621871.1_uncharacterized protein LOC9267885 [Oryza sativa Japonica Group] EAY75542.1 hypothetical protein OsI_03448 [Oryza sativa Indica Group] KAB8083151.1 hypothetical protein EE612_005266 [Oryza sativa] EAZ13265.1 hypothetical protein OsJ_03192 [Oryza sativa Japonica Group] KAF2951900.1 hypothetical protein DAI22_01g296600 [Oryza sativa Japonica Group] BAD81926.1 hypothetical protein [Or…
Os01g0706700	1.25388	9.08958e-14	XP_015621866.1_anoctamin-like protein Os01g0706700 [Oryza sativa Japonica Group] Q0JJZ6.1 RecName: Full=Anoctamin-like protein Os01g0706700 [Oryza sativa Japonica Group] KAF2951901.1 hypothetical protein DAI22_01g296700 [Oryza sativa Japonica Group] BAF05932.1 Os01g0706700 [Oryza sativa Japonica Group] BAS73946.1 Os01g0706700 [Oryza sativa Japonica Group]
Os01g0708500	1.28285	1.63515e-14	XP_015611657.1_probable cytokinin riboside 5&apos;-monophosphate phosphoribohydrolase LOGL1 [Oryza sativa Japonica Group] Q8LR50.1 RecName: Full=Probable cytokinin riboside 5&apos;-monophosphate phosphoribohydrolase LOGL1; AltName: Full=Protein LONELY GUY-like 1 [Oryza sativa Japonica Group] EAY75553.1 hypothetical protein OsI_03458 [Oryza sativa Indica Group] KAB8083164.1 hypothetical protein EE…
Os01g0711800	5.43143	0.0105361	BAH91264.1_Os01g0711800, partial [Oryza sativa Japonica Group] BAS73987.1 Os01g0711800, partial [Oryza sativa Japonica Group]
Os01g0713900	1.01967	9.23817e-08	KAB8083201.1_hypothetical protein EE612_005327, partial [Oryza sativa] BAF05970.1 Os01g0713900, partial [Oryza sativa Japonica Group] BAS74004.1 Os01g0713900, partial [Oryza sativa Japonica Group]
Os01g0714600	1.82874	4.91347e-11	XP_015629460.1_uncharacterized protein LOC4325944 [Oryza sativa Japonica Group] KAF2951971.1 hypothetical protein DAI22_01g301600 [Oryza sativa Japonica Group] BAD87566.1 unknown protein [Oryza sativa Japonica Group] BAF05972.2 Os01g0714600 [Oryza sativa Japonica Group] BAG87170.1 unnamed protein product [Oryza sativa Japonica Group] BAS74013.1 Os01g0714600 [Oryza sativa Japonica Group]
Os01g0718700	3.67791	2.30259e-50	BAS74053.1_Os01g0718700, partial [Oryza sativa Japonica Group]
Os01g0719000	1.33747	7.33039e-07	XP_015629956.1_uncharacterized protein LOC4324694 [Oryza sativa Japonica Group] KAB8083240.1 hypothetical protein EE612_005374 [Oryza sativa] EAZ13347.1 hypothetical protein OsJ_03269 [Oryza sativa Japonica Group] KAB8083241.1 hypothetical protein EE612_005374 [Oryza sativa] KAF2952019.1 hypothetical protein DAI22_01g304600 [Oryza sativa Japonica Group] BAD87760.1 unknown protein [Oryza sativa Ja…
Os01g0719100	1.37725	5.41895e-30	KAB8083244.1_hypothetical protein EE612_005376, partial [Oryza sativa] BAS74058.1 Os01g0719100, partial [Oryza sativa Japonica Group]
Os01g0720600	2.74582	4.06364e-69	XP_015648269.1_probable starch synthase 4, chloroplastic/amyloplastic isoform X1 [Oryza sativa Japonica Group] XP_025876352.1 probable starch synthase 4, chloroplastic/amyloplastic isoform X1 [Oryza sativa Japonica Group] BAD87398.1 glycogen (starch) synthase-like [Oryza sativa Japonica Group] BAS74076.1 Os01g0720600 [Oryza sativa Japonica Group]
Os01g0720700	3.06957	5.10242e-93	KAB8083265.1_hypothetical protein EE612_005397 [Oryza sativa] BAS74078.1 Os01g0720700 [Oryza sativa Japonica Group]
Os01g0720800	2.00047	7.06997e-39	BAH91272.1_Os01g0720800 [Oryza sativa Japonica Group]
Os01g0722700	1.17452	2.7073e-05	KAB8083282.1_hypothetical protein EE612_005423 [Oryza sativa] BAF06016.1 Os01g0722700 [Oryza sativa Japonica Group] BAG91675.1 unnamed protein product [Oryza sativa Japonica Group] BAS74098.1 Os01g0722700 [Oryza sativa Japonica Group]
Os01g0723600	1.27476	0.000316102	XP_015614225.1_ribose-phosphate pyrophosphokinase 3, chloroplastic [Oryza sativa Japonica Group] Q8S2E5.1 RecName: Full=Ribose-phosphate pyrophosphokinase 3, chloroplastic; AltName: Full=Phosphoribosyl pyrophosphate synthase 3; Flags: Precursor [Oryza sativa Japonica Group] KAB8083294.1 hypothetical protein EE612_005438 [Oryza sativa] KAF2952080.1 hypothetical protein DAI22_01g308600 [Oryza sativ…
Os01g0725600	1.40983	5.91101e-24	XP_015650331.1_ultraviolet-B receptor UVR8 [Oryza sativa Japonica Group] KAB8083304.1 hypothetical protein EE612_005453 [Oryza sativa] KAF2952089.1 hypothetical protein DAI22_01g309600 [Oryza sativa Japonica Group] BAB90063.1 BNR repeat domain protein-like [Oryza sativa Japonica Group] BAF06028.1 Os01g0725600 [Oryza sativa Japonica Group] BAG95009.1 unnamed protein product [Oryza sativa Japonica …
Os01g0727100	3.70294	4.2425e-29	XP_015632651.1_probable galacturonosyltransferase 15 [Oryza sativa Japonica Group] KAB8083311.1 hypothetical protein EE612_005465 [Oryza sativa] KAF2952097.1 hypothetical protein DAI22_01g310400 [Oryza sativa Japonica Group] BAD87456.1 glycosyl transferase family 8 protein-like [Oryza sativa Japonica Group] BAF06035.1 Os01g0727100 [Oryza sativa Japonica Group] BAG90792.1 unnamed protein product […
Os01g0727500	3.40006	1.88003e-28	XP_015622949.1_uncharacterized protein LOC4323915 [Oryza sativa Japonica Group] KAB8083314.1 hypothetical protein EE612_005468 [Oryza sativa] EAZ13406.1 hypothetical protein OsJ_03325 [Oryza sativa Japonica Group] KAF2952101.1 hypothetical protein DAI22_01g310700 [Oryza sativa Japonica Group] BAD86922.1 unknown protein [Oryza sativa Japonica Group] BAD87460.1 unknown protein [Oryza sativa Japonic…
Os01g0727600	4.80889	5.36321e-20	KAB8083315.1_hypothetical protein EE612_005469, partial [Oryza sativa] BAS74137.1 Os01g0727600, partial [Oryza sativa Japonica Group]
Os01g0727700	5.23428	5.92779e-54	XP_015634361.1_uncharacterized protein LOC9272673 [Oryza sativa Japonica Group] KAB8083316.1 hypothetical protein EE612_005470 [Oryza sativa] KAF2952103.1 hypothetical protein DAI22_01g310900 [Oryza sativa Japonica Group] BAD86925.1 hypothetical protein [Oryza sativa Japonica Group] BAD87463.1 hypothetical protein [Oryza sativa Japonica Group] BAS74138.1 Os01g0727700 [Oryza sativa Japonica Group]
Os01g0728150	1.53916	0.036415	KAB8083324.1_hypothetical protein EE612_005478 [Oryza sativa] BAS74147.1 Os01g0728150 [Oryza sativa Japonica Group]
Os01g0728700	6.59996	0.000143811	XP_015634975.1_oil body-associated protein 2B [Oryza sativa Japonica Group] KAB8083332.1 hypothetical protein EE612_005488 [Oryza sativa] KAF2952117.1 hypothetical protein DAI22_01g311900 [Oryza sativa Japonica Group] BAB21159.1 unknown protein [Oryza sativa Japonica Group] BAB63510.1 unknown protein [Oryza sativa Japonica Group] BAF06045.1 Os01g0728700 [Oryza sativa Japonica Group]
Os01g0729900	1.16414	1.89483e-11	XP_015621114.1_uncharacterized protein LOC4324420 [Oryza sativa Japonica Group] KAF2952124.1 hypothetical protein DAI22_01g312500 [Oryza sativa Japonica Group] BAD86934.1 unknown protein [Oryza sativa Japonica Group] BAD87002.1 unknown protein [Oryza sativa Japonica Group] BAF06052.1 Os01g0729900 [Oryza sativa Japonica Group] BAG89208.1 unnamed protein product [Oryza sativa Japonica Group]
Os01g0730100	2.32349	0.0176945	XP_015634998.1_F-box/LRR-repeat protein At3g59200 [Oryza sativa Japonica Group] KAF2952126.1 hypothetical protein DAI22_01g312700 [Oryza sativa Japonica Group] BAB21169.1 putative ribosomal RNA apurinic site specific lyase [Oryza sativa Japonica Group] BAB63520.1 putative ribosomal RNA apurinic site specific lyase [Oryza sativa Japonica Group] BAF06053.1 Os01g0730100 [Oryza sativa Japonica Group]…
Os01g0730400	9.87639	2.7008e-14	KAB8083351.1_hypothetical protein EE612_005504, partial [Oryza sativa] BAS74175.1 Os01g0730400, partial [Oryza sativa Japonica Group]
Os01g0730700	2.87171	1.12466e-12	XP_015624912.1_probable WRKY transcription factor 65 [Oryza sativa Japonica Group] AAW63712.1 WRKY14 [Oryza sativa Japonica Group] KAF2952133.1 hypothetical protein DAI22_01g313300 [Oryza sativa Japonica Group] BAB63527.1 putative WRKY transcription factor [Oryza sativa Japonica Group] BAF06058.1 Os01g0730700 [Oryza sativa Japonica Group] BAG98892.1 unnamed protein product [Oryza sativa Japonica …
Os01g0734000	5.48805	8.53326e-72	XP_025876574.1_probable WRKY transcription factor 24 [Oryza sativa Japonica Group] EEC71438.1 hypothetical protein OsI_03639 [Oryza sativa Indica Group] KAB8083380.1 hypothetical protein EE612_005546 [Oryza sativa] AAQ20904.1 WRKY4 [Oryza sativa Japonica Group] AAW63716.1 WRKY23 [Oryza sativa Japonica Group] EEE55344.1 hypothetical protein OsJ_03362 [Oryza sativa Japonica Group]
Os01g0735300	1.31411	0.0485903	XP_015635040.1_anthocyanidin 5,3-O-glucosyltransferase [Oryza sativa Japonica Group] KAF2952165.1 hypothetical protein DAI22_01g315800 [Oryza sativa Japonica Group] BAF06082.1 Os01g0735300 [Oryza sativa Japonica Group] BAG97888.1 unnamed protein product [Oryza sativa Japonica Group] BAS74219.1 Os01g0735300 [Oryza sativa Japonica Group]
Os01g0735500	1.68799	5.96723e-06	KAB8083391.1_hypothetical protein EE612_005562 [Oryza sativa] BAS74220.1 Os01g0735500 [Oryza sativa Japonica Group]
Os01g0736100	3.54889	8.55314e-05	XP_015632478.1_anthocyanidin 5,3-O-glucosyltransferase [Oryza sativa Japonica Group] KAB8083395.1 hypothetical protein EE612_005565 [Oryza sativa] EAZ19124.1 hypothetical protein OsJ_34661 [Oryza sativa Japonica Group] KAB8083396.1 hypothetical protein EE612_005565 [Oryza sativa] KAF2952170.1 hypothetical protein DAI22_01g316200 [Oryza sativa Japonica Group] BAB68090.1 putative UDP-glycose:flavon…
Os01g0738300	3.00556	3.68391e-06	XP_015628671.1_proline-rich receptor-like protein kinase PERK8 [Oryza sativa Japonica Group] KAF2952193.1 hypothetical protein DAI22_01g317800 [Oryza sativa Japonica Group] BAD86936.1 putative receptor protein kinase PERK1 [Oryza sativa Japonica Group] BAD87028.1 putative receptor protein kinase PERK1 [Oryza sativa Japonica Group] BAF06101.1 Os01g0738300 [Oryza sativa Japonica Group] BAS74247.1 O…
Os01g0738400	5.98045	0.000922358	XP_015644032.1_zinc finger CCCH domain-containing protein 10 [Oryza sativa Japonica Group] Q94JI5.1 RecName: Full=Zinc finger CCCH domain-containing protein 10; Short=OsC3H10 [Oryza sativa Japonica Group] KAB8083420.1 hypothetical protein EE612_005601 [Oryza sativa] KAF2952194.1 hypothetical protein DAI22_01g317900 [Oryza sativa Japonica Group] BAB55496.1 zing finger transcription factor PEI1-lik…
Os01g0740350	1.66291	1.94979e-06	KAB8083436.1_hypothetical protein EE612_005622 [Oryza sativa] BAS74267.1 Os01g0740350 [Oryza sativa Japonica Group]
Os01g0740700	4.35795	1.06954e-80	KAB8083442.1_hypothetical protein EE612_005631 [Oryza sativa] BAS74273.1 Os01g0740700 [Oryza sativa Japonica Group]
Os01g0741900	1.06499	5.79092e-25	XP_015619920.1_auxin-responsive protein IAA6 isoform X2 [Oryza sativa Japonica Group] Q8LQ74.1 RecName: Full=Auxin-responsive protein IAA6; AltName: Full=Indoleacetic acid-induced protein 6 [Oryza sativa Japonica Group] EAZ13489.1 hypothetical protein OsJ_03405 [Oryza sativa Japonica Group] KAF2952213.1 hypothetical protein DAI22_01g319400 [Oryza sativa Japonica Group] BAB91924.1 putative Aux/IAA…
Os01g0742000	1.04273	0.000309658	KAB8083448.1_hypothetical protein EE612_005641, partial [Oryza sativa] BAF06123.1 Os01g0742000, partial [Oryza sativa Japonica Group] BAS74280.1 Os01g0742000, partial [Oryza sativa Japonica Group]
Os01g0742100	1.08687	0.000124014	KAB8083449.1_hypothetical protein EE612_005642 [Oryza sativa] BAF06124.1 Os01g0742100 [Oryza sativa Japonica Group] BAS74281.1 Os01g0742100 [Oryza sativa Japonica Group]
Os01g0743400	1.46445	2.38419e-16	KAB8083463.1_hypothetical protein EE612_005660 [Oryza sativa] KAF2952228.1 hypothetical protein DAI22_01g321300 [Oryza sativa Japonica Group] BAD87909.1 putative tryptophanyl-tRNA synthetase [Oryza sativa Japonica Group] BAF06132.1 Os01g0743400 [Oryza sativa Japonica Group] BAS74295.1 Os01g0743400 [Oryza sativa Japonica Group]
Os01g0743500	2.66306	8.5988e-06	XP_015614053.1_NADP-dependent malic enzyme [Oryza sativa Japonica Group] AAR15892.1 cytosolic NADP malic enzyme [Oryza sativa Indica Group] KAB8083465.1 hypothetical protein EE612_005661 [Oryza sativa] KAF2952232.1 hypothetical protein DAI22_01g321400 [Oryza sativa Japonica Group] BAD87910.1 cytosolic NADP malic enzyme [Oryza sativa Japonica Group] BAF06133.1 Os01g0743500 [Oryza sativa Japonica G…
Os01g0747300	2.35911	3.60463e-41	KAB8083490.1_hypothetical protein EE612_005704, partial [Oryza sativa] BAS74324.1 Os01g0747300, partial [Oryza sativa Japonica Group]
Os01g0748500	5.17358	1.01532e-05	EAY75815.1_hypothetical protein OsI_03729 [Oryza sativa Indica Group] EAZ13534.1 hypothetical protein OsJ_03450 [Oryza sativa Japonica Group] KAB8083503.1 hypothetical protein EE612_005722 [Oryza sativa] BAB56037.1 putative proline-rich protein [Oryza sativa Japonica Group] BAS74337.1 Os01g0748500 [Oryza sativa Japonica Group]
Os01g0748950	3.77814	6.29466e-19	XP_015621687.1_protein NRT1/ PTR FAMILY 4.5 [Oryza sativa Japonica Group] KAF2952268.1 hypothetical protein DAI22_01g324700 [Oryza sativa Japonica Group]
Os01g0749000	7.28876	2.95625e-09	EAY75819.1_hypothetical protein OsI_03733 [Oryza sativa Indica Group] KAB8083510.1 hypothetical protein EE612_005732 [Oryza sativa] KAF2952269.1 hypothetical protein DAI22_01g324800 [Oryza sativa Japonica Group] KAB8083511.1 hypothetical protein EE612_005732 [Oryza sativa] BAB56043.1 lipoprotein-like [Oryza sativa Japonica Group]
Os01g0749200	2.22997	1.19549e-51	XP_015623039.1_50S ribosomal protein L13, chloroplastic [Oryza sativa Japonica Group] EAY75821.1 hypothetical protein OsI_03735 [Oryza sativa Indica Group] KAB8083513.1 hypothetical protein EE612_005736 [Oryza sativa] EAZ13539.1 hypothetical protein OsJ_03455 [Oryza sativa Japonica Group] BAB56046.1 putative ribosomal protein L13 precursor [Oryza sativa Japonica Group] BAF06160.1 Os01g0749200 [Or…
Os01g0750000	1.56928	0.000136792	KAB8083518.1_hypothetical protein EE612_005742 [Oryza sativa] BAS74351.1 Os01g0750000 [Oryza sativa Japonica Group]
Os01g0750500	4.83725	2.15267e-24	XP_015622409.1_coiled-coil domain-containing protein 25 [Oryza sativa Japonica Group] KAB8083527.1 hypothetical protein EE612_005750 [Oryza sativa] EEE55386.1 hypothetical protein OsJ_03465 [Oryza sativa Japonica Group] KAF2952285.1 hypothetical protein DAI22_01g325950 [Oryza sativa Japonica Group] BAB67903.1 unknown protein [Oryza sativa Japonica Group] BAF06168.1 Os01g0750500 [Oryza sativa Japo…
Os01g0750600	1.81248	3.92799e-15	KAB8083528.1_hypothetical protein EE612_005753, partial [Oryza sativa]
Os01g0753100	1.51612	2.27985e-46	XP_015621272.1_reticulon-4-interacting protein 1, mitochondrial [Oryza sativa Japonica Group] EEC71494.1 hypothetical protein OsI_03764 [Oryza sativa Indica Group] KAB8083545.1 hypothetical protein EE612_005778 [Oryza sativa] KAF2952311.1 hypothetical protein DAI22_01g327900 [Oryza sativa Japonica Group] BAD87188.1 putative NOGO-interacting mitochondrial protein [Oryza sativa Japonica Group] BAD8…
Os01g0753150	2.52235	0.000546481	KAB8083547.1_hypothetical protein EE612_005779 [Oryza sativa] BAS74382.1 Os01g0753150 [Oryza sativa Japonica Group]
Os01g0755500	1.09606	0.0326353	EEE55400.1_hypothetical protein OsJ_03497 [Oryza sativa Japonica Group] KAF2952337.1 hypothetical protein DAI22_01g329500 [Oryza sativa Japonica Group] BAD87296.1 transcription factor PCF7 [Oryza sativa Japonica Group]
Os01g0755550	4.22223	0.0339466	KAB8083566.1_hypothetical protein EE612_005804 [Oryza sativa] BAS74401.1 Os01g0755550 [Oryza sativa Japonica Group]
Os01g0755600	2.75545	0.0119555	BAS74402.1_Os01g0755600, partial [Oryza sativa Japonica Group]
Os01g0756101	4.08371	4.4963e-08	BAS74406.1_Os01g0756101 [Oryza sativa Japonica Group]
Os01g0756200	2.33135	1.60185e-05	KAB8083571.1_hypothetical protein EE612_005809 [Oryza sativa]
Os01g0757500	2.16942	1.33732e-09	XP_015649363.1_calcyclin-binding protein [Oryza sativa Japonica Group] EAZ13592.1 hypothetical protein OsJ_03508 [Oryza sativa Japonica Group] KAF2952352.1 hypothetical protein DAI22_01g331000 [Oryza sativa Japonica Group] BAD87508.1 putative calcyclin-binding protein [Oryza sativa Japonica Group] BAF06208.1 Os01g0757500 [Oryza sativa Japonica Group] BAH00632.1 unnamed protein product [Oryza sati…
Os01g0757700	1.63658	5.39615e-54	KAB8083583.1_hypothetical protein EE612_005825 [Oryza sativa] BAF06210.1 Os01g0757700 [Oryza sativa Japonica Group] BAG95696.1 unnamed protein product [Oryza sativa Japonica Group] BAS74418.1 Os01g0757700 [Oryza sativa Japonica Group]
Os01g0757800	1.97987	1.70599e-33	KAB8083584.1_hypothetical protein EE612_005828 [Oryza sativa] KAF2952360.1 hypothetical protein DAI22_01g331400 [Oryza sativa Japonica Group] BAD87578.1 putative DNA polymerase [Oryza sativa Japonica Group] BAF06211.1 Os01g0757800 [Oryza sativa Japonica Group] BAS74419.1 Os01g0757800 [Oryza sativa Japonica Group]
Os01g0758200	4.49254	2.01584e-37	XP_015630447.1_dof zinc finger protein 5 [Oryza sativa Japonica Group] Q5JLR7.1 RecName: Full=Dof zinc finger protein 5; Short=OsDof5 [Oryza sativa Japonica Group] KAB8083589.1 hypothetical protein EE612_005834 [Oryza sativa] ADX60237.1 C2C2-Dof transcription factor, partial [Oryza sativa Japonica Group] KAF2952370.1 hypothetical protein DAI22_01g331800 [Oryza sativa Japonica Group] BAD87583.1 pu…
Os01g0759200	2.27813	0.00713819	XP_015642153.1_CBL-interacting protein kinase 30 [Oryza sativa Japonica Group] Q5JLQ9.1 RecName: Full=CBL-interacting protein kinase 30; AltName: Full=OsCIPK30 [Oryza sativa Japonica Group] KAF2952385.1 hypothetical protein DAI22_01g332600 [Oryza sativa Japonica Group] BAD87597.1 putative Serine/threonine Kinase [Oryza sativa Japonica Group] BAF06223.1 Os01g0759200 [Oryza sativa Japonica Group] B…
Os01g0759800	1.33683	0.0174552	BAS74445.1_Os01g0759800 [Oryza sativa Japonica Group]
Os01g0759900	3.49171	4.33731e-06	XP_015616898.1_nucleobase-ascorbate transporter 2 [Oryza sativa Japonica Group] KAF2952388.1 hypothetical protein DAI22_01g332900 [Oryza sativa Japonica Group] BAB61205.1 putative permease 1 [Oryza sativa Japonica Group] BAB92350.1 putative permease 1 [Oryza sativa Japonica Group]
Os01g0760000	6.41403	3.4045e-45	BAS74446.1_Os01g0760000 [Oryza sativa Japonica Group]
*Os01g0760150	6.94467	4.19335e-06	.
Os01g0760300	9.12244	9.46624e-30	XP_015628594.2_rop guanine nucleotide exchange factor 9 [Oryza sativa Japonica Group] KAF2952390.1 hypothetical protein DAI22_01g333100 [Oryza sativa Japonica Group]
Os01g0760600	1.55301	3.30954e-26	XP_015621160.1_aspartate aminotransferase, cytoplasmic [Oryza sativa Japonica Group] KAB8083613.1 hypothetical protein EE612_005870 [Oryza sativa] KAF2952393.1 hypothetical protein DAI22_01g333300 [Oryza sativa Japonica Group] BAD87343.1 putative aspartate aminotransferase [Oryza sativa Japonica Group] BAF06231.1 Os01g0760600 [Oryza sativa Japonica Group] BAG96155.1 unnamed protein product [Oryza…
Os01g0760800	7.03399	2.17508e-06	Q5JMF3.1_RecName: Full=Homeobox-leucine zipper protein ROC9; AltName: Full=GLABRA 2-like homeobox protein 9; AltName: Full=HD-ZIP protein ROC9; AltName: Full=Homeodomain transcription factor ROC9; AltName: Full=Protein RICE OUTERMOST CELL-SPECIFIC 9 [Oryza sativa Japonica Group] BAD87344.1 putative homeodomain protein [Oryza sativa Japonica Group]
Os01g0762000	1.28318	1.24356e-29	BAF06239.1_Os01g0762000, partial [Oryza sativa Japonica Group] BAS74465.1 Os01g0762000, partial [Oryza sativa Japonica Group]
Os01g0764700	1.16003	0.023004	XP_015621842.1_uncharacterized protein LOC4326892 isoform X2 [Oryza sativa Japonica Group] KAF2952435.1 hypothetical protein DAI22_01g336800 [Oryza sativa Japonica Group] BAD87145.1 unknown protein [Oryza sativa Japonica Group] BAF06258.1 Os01g0764700 [Oryza sativa Japonica Group] BAG92736.1 unnamed protein product [Oryza sativa Japonica Group] BAS74491.1 Os01g0764700 [Oryza sativa Japonica Group]
Os01g0764800	3.66066	1.38512e-18	XP_015618143.1_probable indole-3-acetic acid-amido synthetase GH3.2 [Oryza sativa Japonica Group] P0C0M2.1 RecName: Full=Probable indole-3-acetic acid-amido synthetase GH3.2; AltName: Full=Auxin-responsive GH3-like protein 2; Short=OsGH3-2 [Oryza sativa Japonica Group] EAY75939.1 hypothetical protein OsI_03857 [Oryza sativa Indica Group] KAF2952440.1 hypothetical protein DAI22_01g336900 [Oryza sa…
Os01g0764950	2.03002	1.24365e-05	XP_015639378.1_uncharacterized protein LOC4326894 [Oryza sativa Japonica Group]
Os01g0765400	1.56182	8.5456e-05	XP_015618858.1_serpin-Z1 [Oryza sativa Japonica Group] Q94DW6.1 RecName: Full=Serpin-Z1; AltName: Full=OrysaZ1 [Oryza sativa Japonica Group] EAZ13654.1 hypothetical protein OsJ_03571 [Oryza sativa Japonica Group] KAF2952445.1 hypothetical protein DAI22_01g337400 [Oryza sativa Japonica Group] BAB63600.1 serpin-like [Oryza sativa Japonica Group] BAF06264.1 Os01g0765400 [Oryza sativa Japonica Group]…
Os01g0765900	5.76193	0.00253303	Q5JN07.2_RecName: Full=Zinc finger A20 and AN1 domain-containing stress-associated protein 3; Short=OsSAP3 [Oryza sativa Japonica Group] KAF2952449.1 hypothetical protein DAI22_01g337700 [Oryza sativa Japonica Group] BAS74504.1 Os01g0765900 [Oryza sativa Japonica Group]
Os01g0768600	1.58271	6.04217e-24	BAF06281.1_Os01g0768600, partial [Oryza sativa Japonica Group] BAS74532.1 Os01g0768600, partial [Oryza sativa Japonica Group]
Os01g0769900	1.36129	6.29764e-24	XP_015621331.1_protein PLASTID TRANSCRIPTIONALLY ACTIVE 12, chloroplastic-like isoform X3 [Oryza sativa Japonica Group] Q0JIZ1.1 RecName: Full=Protein PLASTID TRANSCRIPTIONALLY ACTIVE 12, chloroplastic; Flags: Precursor [Oryza sativa Japonica Group] EEC71549.1 hypothetical protein OsI_03894 [Oryza sativa Indica Group] KAB8083694.1 hypothetical protein EE612_005981 [Oryza sativa] EEE55447.1 hypoth…
Os01g0771000	3.26041	2.77906e-19	XP_015634848.1_protein LURP-one-related 5 [Oryza sativa Japonica Group] EAY75979.1 hypothetical protein OsI_03902 [Oryza sativa Indica Group] KAB8083702.1 hypothetical protein EE612_005996 [Oryza sativa] KAF2952496.1 hypothetical protein DAI22_01g340900 [Oryza sativa Japonica Group] BAB56075.1 unknown protein [Oryza sativa Japonica Group] BAF06295.1 Os01g0771000 [Oryza sativa Japonica Group]
Os01g0772500	4.38108	4.52463e-05	EAY75989.1_hypothetical protein OsI_03912 [Oryza sativa Indica Group] EAZ13701.1 hypothetical protein OsJ_03623 [Oryza sativa Japonica Group] BAB89851.1 glycosyltransferase family 14 protein-like [Oryza sativa Japonica Group] BAF06306.1 Os01g0772500 [Oryza sativa Japonica Group] BAS74568.1 Os01g0772500 [Oryza sativa Japonica Group]
Os01g0773000	1.61926	0.000640674	BAS74574.1_Os01g0773000 [Oryza sativa Japonica Group]
Os01g0774400	5.03688	0.0039068	KAB8083732.1_hypothetical protein EE612_006040, partial [Oryza sativa] BAS74588.1 Os01g0774400, partial [Oryza sativa Japonica Group]
Os01g0776500	2.41717	4.23542e-06	EEE55473.1_hypothetical protein OsJ_03652 [Oryza sativa Japonica Group] KAB8083747.1 hypothetical protein EE612_006059 [Oryza sativa] BAS74603.1 Os01g0776500 [Oryza sativa Japonica Group]
Os01g0776600	1.21954	2.03177e-31	XP_015620906.1_purple acid phosphatase 2 [Oryza sativa Japonica Group] EAY76021.1 hypothetical protein OsI_03945 [Oryza sativa Indica Group] KAB8083748.1 hypothetical protein EE612_006060 [Oryza sativa] EAZ13731.1 hypothetical protein OsJ_03653 [Oryza sativa Japonica Group] KAF2952576.1 hypothetical protein DAI22_01g345400 [Oryza sativa Japonica Group] QKX96253.1 purple acid phosphatase [Oryza sa…
Os01g0777200	2.00093	6.04674e-29	XP_015622049.1_aspartic proteinase-like protein 2 [Oryza sativa Japonica Group] KAB8083756.1 hypothetical protein EE612_006066 [Oryza sativa] KAF2952584.1 hypothetical protein DAI22_01g345900 [Oryza sativa Japonica Group] BAD53242.1 putative aspartic proteinase nepenthesin II [Oryza sativa Japonica Group] BAS74612.1 Os01g0777200 [Oryza sativa Japonica Group]
Os01g0778800	1.93555	4.12444e-23	XP_015612738.1_insulin-degrading enzyme-like 1, peroxisomal [Oryza sativa Japonica Group] KAB8083767.1 hypothetical protein EE612_006082 [Oryza sativa] KAF2952599.1 hypothetical protein DAI22_01g347200 [Oryza sativa Japonica Group] BAD52841.1 putative insulin degrading enzyme [Oryza sativa Japonica Group] BAF06343.1 Os01g0778800 [Oryza sativa Japonica Group] BAS74626.1 Os01g0778800 [Oryza sativa …
Os01g0780600	4.01275	2.57563e-06	XP_015622296.1_BTB/POZ domain-containing protein At5g03250 isoform X2 [Oryza sativa Japonica Group] KAB8083778.1 hypothetical protein EE612_006097 [Oryza sativa] EEE55492.1 hypothetical protein OsJ_03677 [Oryza sativa Japonica Group] KAF2952614.1 hypothetical protein DAI22_01g348300 [Oryza sativa Japonica Group] BAD52854.1 putative non-phototropic hypocotyl 3 [Oryza sativa Japonica Group] BAS7464…
Os01g0781200	1.58095	2.51751e-33	XP_015611120.1_disease resistance protein RGA2 isoform X1 [Oryza sativa Japonica Group] KAF2952621.1 hypothetical protein DAI22_01g348800 [Oryza sativa Japonica Group]
Os01g0781600	1.20519	0.00284005	BAS74650.1_Os01g0781600 [Oryza sativa Japonica Group] BAS74653.1 Os01g0781833 [Oryza sativa Japonica Group]
Os01g0782200	2.50005	1.4467e-28	XP_015646411.1_sphingosine kinase 2 isoform X2 [Oryza sativa Japonica Group] KAF2952627.1 hypothetical protein DAI22_01g349100 [Oryza sativa Japonica Group] BAF06360.1 Os01g0782200 [Oryza sativa Japonica Group] BAG92811.1 unnamed protein product [Oryza sativa Japonica Group] BAG97929.1 unnamed protein product [Oryza sativa Japonica Group] BAS74655.1 Os01g0782200 [Oryza sativa Japonica Group]
Os01g0783000	6.1682	0.000633283	KAB8083793.1_hypothetical protein EE612_006116, partial [Oryza sativa] BAS74661.1 Os01g0783000, partial [Oryza sativa Japonica Group]
Os01g0783100	2.6761	2.13447e-53	XP_015620999.1_pentatricopeptide repeat-containing protein At1g09900 [Oryza sativa Japonica Group] KAF2952639.1 hypothetical protein DAI22_01g349700 [Oryza sativa Japonica Group] BAB92551.1 putative PPR protein [Oryza sativa Japonica Group] BAF06365.1 Os01g0783100 [Oryza sativa Japonica Group] BAS74662.1 Os01g0783100 [Oryza sativa Japonica Group]
Os01g0783500	1.1595	3.74869e-07	XP_015622057.1_universal stress protein PHOS32 [Oryza sativa Japonica Group] KAB8083798.1 hypothetical protein EE612_006123 [Oryza sativa] KAF2952642.1 hypothetical protein DAI22_01g350100 [Oryza sativa Japonica Group] BAD53290.1 universal stress protein-like [Oryza sativa Japonica Group] BAF06368.1 Os01g0783500 [Oryza sativa Japonica Group] BAG92905.1 unnamed protein product [Oryza sativa Japoni…
Os01g0783700	1.79395	4.05513e-07	XP_015625703.1_calcium-binding protein PBP1 [Oryza sativa Japonica Group] KAB8083800.1 hypothetical protein EE612_006126 [Oryza sativa] EAZ13773.1 hypothetical protein OsJ_03698 [Oryza sativa Japonica Group] KAF2952644.1 hypothetical protein DAI22_01g350300 [Oryza sativa Japonica Group] BAB92555.1 putative EF-hand Ca2+-binding protein CCD1 [Oryza sativa Japonica Group] BAF06370.1 Os01g0783700 [Or…
Os01g0785300	1.38884	1.00218e-14	BAD53366.1_unknown protein [Oryza sativa Japonica Group] BAF06380.2 Os01g0785300 [Oryza sativa Japonica Group] BAS74686.1 Os01g0785300 [Oryza sativa Japonica Group]
Os01g0793800	5.15092	3.88295e-106	XP_015635376.1_uncharacterized protein LOC4324132 [Oryza sativa Japonica Group] KAB8083859.1 hypothetical protein EE612_006242 [Oryza sativa] EAZ13811.1 hypothetical protein OsJ_03737 [Oryza sativa Japonica Group] KAF2952770.1 hypothetical protein DAI22_01g360800 [Oryza sativa Japonica Group] BAB89051.1 unknown protein [Oryza sativa Japonica Group] BAF06414.1 Os01g0793800 [Oryza sativa Japonica G…
Os01g0795050	1.7926	0.000872605	KAB8083870.1_hypothetical protein EE612_006255 [Oryza sativa] BAS74746.1 Os01g0795050 [Oryza sativa Japonica Group]
Os01g0795400	7.29774	1.94496e-06	KAB8083874.1_hypothetical protein EE612_006261, partial [Oryza sativa] BAF06424.1 Os01g0795400, partial [Oryza sativa Japonica Group] BAS74751.1 Os01g0795400, partial [Oryza sativa Japonica Group]
Os01g0795600	4.74058	8.57865e-72	EAY76131.1_hypothetical protein OsI_04060 [Oryza sativa Indica Group] EAZ13820.1 hypothetical protein OsJ_03745 [Oryza sativa Japonica Group] KAB8083876.1 hypothetical protein EE612_006263 [Oryza sativa] KAF2952788.1 hypothetical protein DAI22_01g362200 [Oryza sativa Japonica Group] BAD53018.1 unknown protein [Oryza sativa Japonica Group]
*Os01g0795700	3.10281	1.18505e-16	.
*Os01g0795766	2.28458	1.75343e-14	.
Os01g0795832	1.80562	4.17538e-10	XP_015643090.1_uncharacterized protein LOC107278632 [Oryza sativa Japonica Group] KAB8083877.1 hypothetical protein EE612_006265 [Oryza sativa] KAF2952791.1 hypothetical protein DAI22_01g362600 [Oryza sativa Japonica Group] BAS74754.1 Os01g0795832 [Oryza sativa Japonica Group]
Os01g0795900	1.97256	0.0171577	EEC71633.1_hypothetical protein OsI_04063 [Oryza sativa Indica Group] KAB8083878.1 hypothetical protein EE612_006266 [Oryza sativa] KAF2952792.1 hypothetical protein DAI22_01g362700 [Oryza sativa Japonica Group] BAS74755.1 Os01g0795900 [Oryza sativa Japonica Group]
Os01g0798500	1.01232	5.51662e-15	KAB8083892.1_hypothetical protein EE612_006282 [Oryza sativa] BAD68269.1 unknown protein [Oryza sativa Japonica Group] BAS74773.1 Os01g0798500 [Oryza sativa Japonica Group]
Os01g0800300	1.13558	6.17948e-07	XP_015622291.1_uncharacterized protein LOC4327955 [Oryza sativa Japonica Group] XP_015622292.1 uncharacterized protein LOC4327955 [Oryza sativa Japonica Group] XP_015622293.1 uncharacterized protein LOC4327955 [Oryza sativa Japonica Group] XP_025877589.1 uncharacterized protein LOC4327955 [Oryza sativa Japonica Group] KAB8083906.1 hypothetical protein EE612_006302 [Oryza sativa] KAB8083907.1 hypo…
Os01g0801100	1.20477	0.00289004	XP_015627431.1_DNA-(apurinic or apyrimidinic site) lyase, chloroplastic isoform X1 [Oryza sativa Japonica Group] XP_015627440.1 DNA-(apurinic or apyrimidinic site) lyase, chloroplastic isoform X1 [Oryza sativa Japonica Group] XP_015627448.1 DNA-(apurinic or apyrimidinic site) lyase, chloroplastic isoform X1 [Oryza sativa Japonica Group] KAF2952834.1 hypothetical protein DAI22_01g366200 [Oryza sat…
Os01g0802100	1.23282	1.48536e-11	XP_015622133.1_4-diphosphocytidyl-2-C-methyl-D-erythritol kinase, chloroplastic [Oryza sativa Japonica Group] Q8S2G0.1 RecName: Full=4-diphosphocytidyl-2-C-methyl-D-erythritol kinase, chloroplastic; AltName: Full=4-(cytidine-5&apos;-diphospho)-2-C-methyl-D-erythritol kinase; Short=CDPMEK; Short=CMEK; Flags: Precursor [Oryza sativa Japonica Group] KAB8083922.1 hypothetical protein EE612_006321 [Or…
Os01g0802600	7.74675	5.08068e-11	XP_015645582.1_EID1-like F-box protein 3 [Oryza sativa Japonica Group] EAY76175.1 hypothetical protein OsI_04107 [Oryza sativa Indica Group] BAB86431.1 putative circadian clock coupling factor ZGT [Oryza sativa Japonica Group] BAF06461.1 Os01g0802600 [Oryza sativa Japonica Group] BAS74809.1 Os01g0802600 [Oryza sativa Japonica Group]
Os01g0804200	1.18584	0.0105666	XP_015631264.1_cytochrome P450 94B3 [Oryza sativa Japonica Group] EAZ13867.1 hypothetical protein OsJ_03789 [Oryza sativa Japonica Group] KAF2952857.1 hypothetical protein DAI22_01g368300 [Oryza sativa Japonica Group] BAB92259.1 putative cytochrome P450-dependent fatty acid hydroxylase [Oryza sativa Japonica Group]
Os01g0805000	2.08232	4.08899e-70	XP_015614884.1_50S ribosomal protein L34, chloroplastic [Oryza sativa Japonica Group] EAY76188.1 hypothetical protein OsI_04121 [Oryza sativa Indica Group] KAB8083935.1 hypothetical protein EE612_006344 [Oryza sativa] EAZ13870.1 hypothetical protein OsJ_03794 [Oryza sativa Japonica Group] KAF2952860.1 hypothetical protein DAI22_01g368600 [Oryza sativa Japonica Group] BAD68168.1 putative plastid r…
Os01g0805400	1.95432	1.48879e-13	XP_015614840.1_UDP-glycosyltransferase 87A1 [Oryza sativa Japonica Group] KAB8083940.1 hypothetical protein EE612_006348 [Oryza sativa] EEE55546.1 hypothetical protein OsJ_03798 [Oryza sativa Japonica Group] KAF2952864.1 hypothetical protein DAI22_01g369000 [Oryza sativa Japonica Group] BAB92270.1 putative UDP-glucose:salicylic acid glucosyltransferase [Oryza sativa Japonica Group] BAF06474.1 Os0…
Os01g0805500	1.38774	5.45076e-12	BAS74829.1_Os01g0805500 [Oryza sativa Japonica Group]
Os01g0808100	2.4632	1.48154e-107	KAB8083960.1_hypothetical protein EE612_006379 [Oryza sativa] BAG91290.1 unnamed protein product [Oryza sativa Japonica Group] BAS74852.1 Os01g0808100 [Oryza sativa Japonica Group]
Os01g0810100	1.64406	2.57618e-35	XP_015648830.1_ribonuclease III domain-containing protein RNC1, chloroplastic [Oryza sativa Japonica Group] Q8S1Z0.1 RecName: Full=Ribonuclease III domain-containing protein RNC1, chloroplastic; AltName: Full=Chloroplast ribonuclease III domain protein; Flags: Precursor [Oryza sativa Japonica Group] KAB8083970.1 hypothetical protein EE612_006397 [Oryza sativa] KAF2952899.1 hypothetical protein DA…
Os01g0813700	1.6423	0.00184307	B7F8N7.1_RecName: Full=Beta-glucosidase 2; Short=Os1bglu2; Flags: Precursor [Oryza sativa Japonica Group] KAF2952946.1 hypothetical protein DAI22_01g374600 [Oryza sativa Japonica Group] BAH00985.1 unnamed protein product [Oryza sativa Japonica Group] BAS74896.1 Os01g0813700 [Oryza sativa Japonica Group]
Os01g0813800	1.05709	1.65249e-09	KAB8084000.1_hypothetical protein EE612_006434 [Oryza sativa] BAS74898.1 Os01g0813800 [Oryza sativa Japonica Group]
Os01g0814300	1.09084	0.0164407	XP_015619215.1_putative pentatricopeptide repeat-containing protein At5g40405 [Oryza sativa Japonica Group] KAF2952959.1 hypothetical protein DAI22_01g375500 [Oryza sativa Japonica Group] BAB90405.1 selenium-binding protein-like [Oryza sativa Japonica Group] BAD82691.1 PPR repeat containing protein-like [Oryza sativa Japonica Group] BAF06520.1 Os01g0814300 [Oryza sativa Japonica Group] BAS74906.1…
Os01g0814800	5.91229	1.98115e-121	XP_015621981.1_cysteine synthase-like [Oryza sativa Japonica Group] KAB8084012.1 hypothetical protein EE612_006446 [Oryza sativa] EEE55575.1 hypothetical protein OsJ_03854 [Oryza sativa Japonica Group] KAF2952966.1 hypothetical protein DAI22_01g375800 [Oryza sativa Japonica Group] BAD82695.1 putative O-acetylserine (thiol)-lyase [Oryza sativa Japonica Group] BAF06525.1 Os01g0814800 [Oryza sativa …
Os01g0816000	1.42189	0.0233419	XP_025877799.1_pentatricopeptide repeat-containing protein At5g15010, mitochondrial [Oryza sativa Japonica Group] XP_025877801.1 pentatricopeptide repeat-containing protein At5g15010, mitochondrial [Oryza sativa Japonica Group] EAZ13935.1 hypothetical protein OsJ_03862 [Oryza sativa Japonica Group] KAF2952977.1 hypothetical protein DAI22_01g376600 [Oryza sativa Japonica Group] BAD82704.1 pentatri…
Os01g0816100	1.66097	1.5438e-08	XP_015623706.1_NAC domain-containing protein 68 [Oryza sativa Japonica Group] Q52QH4.1 RecName: Full=NAC domain-containing protein 68; Short=ONAC068; AltName: Full=OsNAC4 [Oryza sativa Japonica Group] KAB8084021.1 hypothetical protein EE612_006459 [Oryza sativa] AAX85684.1 NAC protein [Oryza sativa Japonica Group] KAF2952978.1 hypothetical protein DAI22_01g376700 [Oryza sativa Japonica Group] BAF…
Os01g0822001	4.55853	0.0015181	KAB8084075.1_hypothetical protein EE612_006535, partial [Oryza sativa] BAS74981.1 Os01g0822001, partial [Oryza sativa Japonica Group]
Os01g0822200	1.50372	8.78615e-11	XP_015622087.1_probable serine/threonine-protein kinase PBL1 [Oryza sativa Japonica Group] XP_015622088.1 probable serine/threonine-protein kinase PBL1 [Oryza sativa Japonica Group] EEC71718.1 hypothetical protein OsI_04244 [Oryza sativa Indica Group] KAB8084076.1 hypothetical protein EE612_006536 [Oryza sativa] EEE55597.1 hypothetical protein OsJ_03902 [Oryza sativa Japonica Group] KAF2953047.1 …
Os01g0823100	1.38347	1.46361e-05	XP_015625064.1_expansin-A2 [Oryza sativa Japonica Group] Q40636.2 RecName: Full=Expansin-A2; AltName: Full=Alpha-expansin-2; AltName: Full=OsEXP2; AltName: Full=OsEXPA2; AltName: Full=OsaEXPa1.23; AltName: Full=RiExB; AltName: Full=RiExC; Flags: Precursor [Oryza sativa Japonica Group] AAL24480.1 alpha-expansin OsEXPA2 [Oryza sativa] EAY76315.1 hypothetical protein OsI_04249 [Oryza sativa Indica G…
Os01g0823700	1.85482	5.78194e-14	XP_015637398.1_protein GRAVITROPIC IN THE LIGHT 1 isoform X2 [Oryza sativa Japonica Group] XP_015637468.1 protein GRAVITROPIC IN THE LIGHT 1 isoform X2 [Oryza sativa Japonica Group] XP_015637541.1 protein GRAVITROPIC IN THE LIGHT 1 isoform X2 [Oryza sativa Japonica Group] XP_015637617.1 protein GRAVITROPIC IN THE LIGHT 1 isoform X2 [Oryza sativa Japonica Group] XP_015637695.1 protein GRAVITROPIC …
Os01g0823900	1.83571	4.16084e-27	XP_015621922.1_U-box domain-containing protein 16 [Oryza sativa Japonica Group] AXR71436.1 U-box E3 ubiquitin ligase OsPUB3 [Oryza sativa] AAO72656.1 arm repeat protein [Oryza sativa Japonica Group] EEE55600.1 hypothetical protein OsJ_03912 [Oryza sativa Japonica Group] KAB8084088.1 hypothetical protein EE612_006553 [Oryza sativa] KAF2953068.1 hypothetical protein DAI22_01g383200 [Oryza sativa Ja…
Os01g0823951	4.11438	0.00961845	KAB8084089.1_hypothetical protein EE612_006555, partial [Oryza sativa] BAS74997.1 Os01g0823951, partial [Oryza sativa Japonica Group]
Os01g0824000	3.07981	1.81081e-10	KAB8084090.1_hypothetical protein EE612_006556, partial [Oryza sativa] BAS74998.1 Os01g0824000, partial [Oryza sativa Japonica Group]
Os01g0825700	1.14806	9.21599e-24	XP_015622433.1_TOM1-like protein 6 [Oryza sativa Japonica Group] EEE55605.1 hypothetical protein OsJ_03922 [Oryza sativa Japonica Group] KAF2953084.1 hypothetical protein DAI22_01g384600 [Oryza sativa Japonica Group] BAD73447.1 putative VHS2 protein [Oryza sativa Japonica Group] BAF06585.1 Os01g0825700 [Oryza sativa Japonica Group] BAS75014.1 Os01g0825700 [Oryza sativa Japonica Group]
Os01g0825800	3.69107	1.39503e-57	XP_015626639.1_amino acid transporter AVT6C isoform X2 [Oryza sativa Japonica Group] KAB8084101.1 hypothetical protein EE612_006572 [Oryza sativa] KAF2953085.1 hypothetical protein DAI22_01g384700 [Oryza sativa Japonica Group] BAD73448.1 putative N system amino acids transporter NAT-1 [Oryza sativa Japonica Group] BAF06586.2 Os01g0825800 [Oryza sativa Japonica Group] BAG95448.1 unnamed protein pr…
Os01g0826400	1.73856	1.79249e-10	XP_015619871.1_WRKY transcription factor WRKY24 [Oryza sativa Japonica Group] Q6IEQ7.1 RecName: Full=WRKY transcription factor WRKY24; Short=OsWRKY24 [Oryza sativa Japonica Group] AAW63717.1 WRKY24 [Oryza sativa Japonica Group] EAZ14002.1 hypothetical protein OsJ_03928 [Oryza sativa Japonica Group] KAF2953088.1 hypothetical protein DAI22_01g385000 [Oryza sativa Japonica Group] BAF06589.1 Os01g082…
Os01g0829000	2.3479	2.07419e-44	XP_025878013.1_thioredoxin-like fold domain-containing protein MRL7 homolog, chloroplastic [Oryza sativa Japonica Group] Q5QLS7.1 RecName: Full=Thioredoxin-like fold domain-containing protein MRL7 homolog, chloroplastic; Short=OsMRL7; Flags: Precursor [Oryza sativa Japonica Group] KAB8084120.1 hypothetical protein EE612_006599 [Oryza sativa] KAF2953109.1 hypothetical protein DAI22_01g386700 [Oryz…
Os01g0836700	3.14526	0.0194355	XP_015620928.1_protein GPR107 [Oryza sativa Japonica Group] KAB8084195.1 hypothetical protein EE612_006688 [Oryza sativa] BAS75111.1 Os01g0836700 [Oryza sativa Japonica Group]
Os01g0839100	6.07811	3.88193e-88	XP_015634661.1_zinc finger protein ZAT8 [Oryza sativa Japonica Group] KAB8084221.1 hypothetical protein EE612_006719 [Oryza sativa] AAL76091.1 C2H2 zinc finger protein [Oryza sativa Japonica Group] KAF2953212.1 hypothetical protein DAI22_01g393400 [Oryza sativa Japonica Group] BAD81699.1 C2H2 zinc finger protein [Oryza sativa Japonica Group] BAD81750.1 C2H2 zinc finger protein [Oryza sativa Japon…
Os01g0839900	8.27289	1.19374e-13	XP_015618086.1_osmotin-like protein [Oryza sativa Japonica Group] EAY76440.1 hypothetical protein OsI_04374 [Oryza sativa Indica Group] KAB8084229.1 hypothetical protein EE612_006728 [Oryza sativa] EAZ14099.1 hypothetical protein OsJ_04023 [Oryza sativa Japonica Group] KAF2953225.1 hypothetical protein DAI22_01g394200 [Oryza sativa Japonica Group] BAB67891.1 putative thaumatin-like cytokinin-bind…
Os01g0840100	3.2059	3.67418e-25	XP_015618966.1_probable mediator of RNA polymerase II transcription subunit 37c [Oryza sativa Japonica Group] KAB8084230.1 hypothetical protein EE612_006729 [Oryza sativa] ADM86881.1 70kDa heat shock protein [Oryza sativa Japonica Group] ADR66969.1 70 kDa heat shock protein [Oryza sativa Japonica Group] EAZ14100.1 hypothetical protein OsJ_04024 [Oryza sativa Japonica Group] KAF2953226.1 hypotheti…
Os01g0840300	6.29042	0.000286859	KAB8084232.1_hypothetical protein EE612_006732, partial [Oryza sativa] BAS75151.1 Os01g0840300, partial [Oryza sativa Japonica Group] CAJ84141.1 WOX2 protein, partial [Oryza sativa]
Os01g0843300	1.13029	0.0172707	KAB8084254.1_hypothetical protein EE612_006764 [Oryza sativa] BAS75177.1 Os01g0843300 [Oryza sativa Japonica Group]
Os01g0844300	5.58316	2.32186e-124	EEC71787.1_hypothetical protein OsI_04405 [Oryza sativa Indica Group]
Os01g0846000	1.25499	2.88676e-32	KAB8084272.1_hypothetical protein EE612_006787, partial [Oryza sativa] BAS75197.1 Os01g0846000, partial [Oryza sativa Japonica Group]
Os01g0846500	1.15061	2.23521e-08	KAB8084279.1_hypothetical protein EE612_006792 [Oryza sativa] BAG93555.1 unnamed protein product [Oryza sativa Japonica Group] BAS75204.1 Os01g0846500 [Oryza sativa Japonica Group]
Os01g0848550	5.71427	0.00204148	XP_015624966.1_uncharacterized protein LOC9267523 [Oryza sativa Japonica Group] EEC71804.1 hypothetical protein OsI_04435 [Oryza sativa Indica Group] EEE55671.1 hypothetical protein OsJ_04078 [Oryza sativa Japonica Group] KAF2953318.1 hypothetical protein DAI22_01g400266 [Oryza sativa Japonica Group] BAD82670.1 hypothetical protein [Oryza sativa Japonica Group] BAH91383.1 Os01g0848550 [Oryza sati…
Os01g0848900	1.44127	4.02212e-14	XP_015622384.1_uncharacterized protein LOC4324857 isoform X1 [Oryza sativa Japonica Group] KAB8084304.1 hypothetical protein EE612_006831 [Oryza sativa] BAD82673.1 unknown protein [Oryza sativa Japonica Group] BAF06720.2 Os01g0848900 [Oryza sativa Japonica Group] BAS75228.1 Os01g0848900 [Oryza sativa Japonica Group]
Os01g0849100	3.43841	5.75975e-08	XP_015622383.1_rop guanine nucleotide exchange factor 7 [Oryza sativa Japonica Group] KAB8084306.1 hypothetical protein EE612_006833 [Oryza sativa] EAZ14152.1 hypothetical protein OsJ_04082 [Oryza sativa Japonica Group] KAF2953313.1 hypothetical protein DAI22_01g399900 [Oryza sativa Japonica Group] BAD82675.1 hypothetical protein [Oryza sativa Japonica Group] BAF06722.1 Os01g0849100 [Oryza sativa…
Os01g0850400	3.25579	1.26858e-05	XP_015630688.1_transcription factor MYB1 [Oryza sativa Japonica Group] KAB8084313.1 hypothetical protein EE612_006844 [Oryza sativa] EAZ14160.1 hypothetical protein OsJ_04089 [Oryza sativa Japonica Group] KAF2953328.1 hypothetical protein DAI22_01g401100 [Oryza sativa Japonica Group] BAB89519.1 putative MYBY1 protein [Oryza sativa Japonica Group] BAB92840.1 putative MYBY1 protein [Oryza sativa Ja…
Os01g0850550	2.25824	0.000244995	XP_015621471.1_laccase-6 [Oryza sativa Japonica Group] Q5N7A3.1 RecName: Full=Laccase-6; AltName: Full=Benzenediol:oxygen oxidoreductase 6; AltName: Full=Diphenol oxidase 6; AltName: Full=Urishiol oxidase 6; Flags: Precursor [Oryza sativa Japonica Group] KAB8084314.1 hypothetical protein EE612_006847 [Oryza sativa] KAF2953331.1 hypothetical protein DAI22_01g401200 [Oryza sativa Japonica Group] BA…
Os01g0850700	2.63157	6.7191e-27	KAB8084316.1_hypothetical protein EE612_006848 [Oryza sativa] BAD81780.1 laccase LAC5-4-like protein [Oryza sativa Japonica Group] BAD82648.1 laccase LAC5-4-like protein [Oryza sativa Japonica Group] BAG88126.1 unnamed protein product [Oryza sativa Japonica Group] BAS75244.1 Os01g0850700 [Oryza sativa Japonica Group]
Os01g0850900	1.36055	9.07764e-16	XP_015616770.1_heme-binding-like protein At3g10130, chloroplastic [Oryza sativa Japonica Group] KAF2953335.1 hypothetical protein DAI22_01g401500 [Oryza sativa Japonica Group] BAB92846.1 SOUL heme-binding protein-like [Oryza sativa Japonica Group] BAF06731.1 Os01g0850900 [Oryza sativa Japonica Group] BAG88877.1 unnamed protein product [Oryza sativa Japonica Group] BAG95764.1 unnamed protein produ…
Os01g0851000	1.50278	5.22142e-21	XP_015616764.1_fructokinase-like 1, chloroplastic [Oryza sativa Japonica Group] KAB8084319.1 hypothetical protein EE612_006851 [Oryza sativa] KAB8084320.1 hypothetical protein EE612_006851 [Oryza sativa] KAF2953336.1 hypothetical protein DAI22_01g401600 [Oryza sativa Japonica Group] KAF2953337.1 hypothetical protein DAI22_01g401600 [Oryza sativa Japonica Group] BAD82650.1 putative fructokinase [O…
Os01g0852200	1.31035	6.84706e-28	KAB8084329.1_hypothetical protein EE612_006863, partial [Oryza sativa] BAS75256.1 Os01g0852200, partial [Oryza sativa Japonica Group]
Os01g0853600	1.5394	4.68169e-08	XP_015621452.1_uncharacterized protein LOC9268259 isoform X2 [Oryza sativa Japonica Group] XP_015621453.1 uncharacterized protein LOC9268259 isoform X2 [Oryza sativa Japonica Group] KAB8084341.1 hypothetical protein EE612_006875 [Oryza sativa] BAG98470.1 unnamed protein product [Oryza sativa Japonica Group] BAS75270.1 Os01g0853600 [Oryza sativa Japonica Group]
Os01g0855600	2.6025	6.32158e-52	XP_015638006.1_nematode resistance protein-like HSPRO1 [Oryza sativa Japonica Group] KAB8084357.1 hypothetical protein EE612_006901 [Oryza sativa] AAO72642.1 putative nematode-resistance protein [Oryza sativa Japonica Group] EAZ14191.1 hypothetical protein OsJ_04117 [Oryza sativa Japonica Group] KAF2953376.1 hypothetical protein DAI22_01g404700 [Oryza sativa Japonica Group] KAF2953377.1 hypotheti…
Os01g0855700	4.77768	2.42111e-21	KAB8084356.1_hypothetical protein EE612_006902, partial [Oryza sativa] BAS75287.1 Os01g0855700, partial [Oryza sativa Japonica Group]
Os01g0857500	1.4787	2.00519e-06	KAB8084374.1_hypothetical protein EE612_006924 [Oryza sativa] BAD82048.1 nucleobase-ascorbate transporter-like protein [Oryza sativa Japonica Group] BAF06768.1 Os01g0857500 [Oryza sativa Japonica Group] BAG91092.1 unnamed protein product [Oryza sativa Japonica Group] BAS75309.1 Os01g0857500 [Oryza sativa Japonica Group]
Os01g0859300	4.73789	0.000272523	XP_015628684.1_bZIP transcription factor ABI5 homolog [Oryza sativa Japonica Group] Q8RZ35.1 RecName: Full=bZIP transcription factor ABI5 homolog; Short=OsABI5; AltName: Full=bZIP transcription factor 10; Short=OsBZIP10 [Oryza sativa Japonica Group] ABM90395.1 bZIP-type transcription factor ABI5 isoform 2 [Oryza sativa] AFK74501.1 ABRE-binding bZIP transcription factor [Oryza sativa Japonica Grou…
Os01g0862600	3.11372	2.20398e-32	XP_015620569.1_rab-like protein 6 isoform X2 [Oryza sativa Japonica Group] EAY76581.1 hypothetical protein OsI_04528 [Oryza sativa Indica Group] KAB8084415.1 hypothetical protein EE612_006979 [Oryza sativa] KAF2953450.1 hypothetical protein DAI22_01g409000 [Oryza sativa Japonica Group] BAD82590.1 prolyl 4-hydroxylase alpha subunit-like [Oryza sativa Japonica Group] BAF06798.1 Os01g0862600 [Oryza …
Os01g0863300	2.63402	7.54485e-21	KAB8084420.1_hypothetical protein EE612_006985 [Oryza sativa] BAF06801.1 Os01g0863300 [Oryza sativa Japonica Group] BAS75358.1 Os01g0863300 [Oryza sativa Japonica Group]
Os01g0863500	4.90288	0.0454827	XP_015646296.1_uncharacterized protein LOC4324785 [Oryza sativa Japonica Group] XP_015646303.1 uncharacterized protein LOC4324785 [Oryza sativa Japonica Group] EEC71851.1 hypothetical protein OsI_04536 [Oryza sativa Indica Group] KAB8084422.1 hypothetical protein EE612_006987 [Oryza sativa] EEE55711.1 hypothetical protein OsJ_04168 [Oryza sativa Japonica Group] KAF2953457.1 hypothetical protein D…
Os01g0864401	1.06534	3.70121e-11	KAB8084428.1_hypothetical protein EE612_006995, partial [Oryza sativa] BAS75366.1 Os01g0864401, partial [Oryza sativa Japonica Group]
Os01g0864566	3.0324	0.0387314	KAB8084430.1_hypothetical protein EE612_006997 [Oryza sativa] BAS75368.1 Os01g0864566 [Oryza sativa Japonica Group]
Os01g0868000	1.31473	1.55225e-07	EAY76621.1_hypothetical protein OsI_04572 [Oryza sativa Indica Group] KAB8084460.1 hypothetical protein EE612_007029 [Oryza sativa] BAD81992.1 AP2 domain transcription factor-like [Oryza sativa Japonica Group] BAF06832.1 Os01g0868000 [Oryza sativa Japonica Group]
Os01g0868900	3.77933	0.0234853	KAB8084469.1_hypothetical protein EE612_007039 [Oryza sativa] KAF2953515.1 hypothetical protein DAI22_01g413500 [Oryza sativa Japonica Group] BAB89803.1 putative subtilisin-like protease [Oryza sativa Japonica Group] BAF06836.1 Os01g0868900 [Oryza sativa Japonica Group] BAS75414.1 Os01g0868900 [Oryza sativa Japonica Group]
Os01g0869600	1.4054	2.56016e-27	EEE55735.1_hypothetical protein OsJ_04223 [Oryza sativa Japonica Group] KAB8084480.1 hypothetical protein EE612_007051 [Oryza sativa] BAD81707.1 unknown protein [Oryza sativa Japonica Group] BAD82012.1 unknown protein [Oryza sativa Japonica Group] BAF06842.2 Os01g0869600 [Oryza sativa Japonica Group]
Os01g0872566	1.20405	0.000771851	KAB8084519.1_hypothetical protein EE612_007096 [Oryza sativa] BAS75468.1 Os01g0872566 [Oryza sativa Japonica Group]
Os01g0874700	1.74086	1.58499e-32	XP_015621303.1_patellin-3 [Oryza sativa Japonica Group] KAF2953585.1 hypothetical protein DAI22_01g418100 [Oryza sativa Japonica Group] BAB86220.1 P0648C09.9 [Oryza sativa Japonica Group] BAB92436.1 cytosolic factor-like protein [Oryza sativa Japonica Group] BAF06872.1 Os01g0874700 [Oryza sativa Japonica Group] BAG93276.1 unnamed protein product [Oryza sativa Japonica Group]
Os01g0874800	1.43099	9.39543e-32	EEE55753.1_hypothetical protein OsJ_04262 [Oryza sativa Japonica Group] KAB8084538.1 hypothetical protein EE612_007120 [Oryza sativa] KAF2953586.1 hypothetical protein DAI22_01g418200 [Oryza sativa Japonica Group] BAB86222.1 putative DNA polymerase I [Oryza sativa Japonica Group] BAB92438.1 putative DNA polymerase I 3&apos;-5&apos; exo domain [Oryza sativa Japonica Group]
Os01g0875300	1.99063	0.0352995	KAB8084544.1_hypothetical protein EE612_007126, partial [Oryza sativa] BAS75495.1 Os01g0875300, partial [Oryza sativa Japonica Group]
Os01g0875500	2.75562	5.46601e-12	KAF2953592.1_hypothetical protein DAI22_01g418700 [Oryza sativa Japonica Group] KAF2953593.1 hypothetical protein DAI22_01g418700 [Oryza sativa Japonica Group]
Os01g0876300	2.14062	3.91633e-07	XP_015633135.1_F-box protein At5g07610 [Oryza sativa Japonica Group] KAB8084552.1 hypothetical protein EE612_007133 [Oryza sativa] KAF2953597.1 hypothetical protein DAI22_01g419100 [Oryza sativa Japonica Group] BAB92454.1 unknown protein [Oryza sativa Japonica Group] BAG91355.1 unnamed protein product [Oryza sativa Japonica Group] BAS75504.1 Os01g0876300 [Oryza sativa Japonica Group]
Os01g0878700	1.97117	0.000519559	XP_015621340.1_amino acid permease 5 isoform X2 [Oryza sativa Japonica Group] AIN46598.1 amino acid permease [Oryza sativa] AIN46599.1 amino acid permease [Oryza sativa] KAB8084577.1 hypothetical protein EE612_007161 [Oryza sativa] KAF2953624.1 hypothetical protein DAI22_01g420700 [Oryza sativa Japonica Group] BAD81663.1 putative amino acid carrier [Oryza sativa Japonica Group]
Os01g0879200	1.6777	8.25924e-05	XP_015634210.1_dirigent protein 19 [Oryza sativa Japonica Group] KAB8084583.1 hypothetical protein EE612_007168 [Oryza sativa] KAF2953628.1 hypothetical protein DAI22_01g421000 [Oryza sativa Japonica Group] BAC06211.1 unknown protein [Oryza sativa Japonica Group] BAC07336.1 unknown protein [Oryza sativa Japonica Group] BAF06900.1 Os01g0879200 [Oryza sativa Japonica Group]
Os01g0881800	1.90437	3.28391e-15	KAB8084607.1_hypothetical protein EE612_007193, partial [Oryza sativa] BAS75565.1 Os01g0881800, partial [Oryza sativa Japonica Group]
Os01g0883400	3.30532	0.017292	KAB8084622.1_hypothetical protein EE612_007210 [Oryza sativa] BAS75580.1 Os01g0883400 [Oryza sativa Japonica Group]
*Os01g0883600	6.36734	0.000194002	.
Os01g0884200	4.86674	1.31084e-06	KAB8084628.1_hypothetical protein EE612_007214 [Oryza sativa] BAS75585.1 Os01g0884200 [Oryza sativa Japonica Group]
Os01g0884300	2.1858	8.06168e-29	XP_015620920.1_NAC domain-containing protein 48 [Oryza sativa Japonica Group] Q7F2L3.1 RecName: Full=NAC domain-containing protein 48; Short=ONAC048; AltName: Full=OsNAC6; AltName: Full=Protein STRESS-RESPONSIVE NAC 2 [Oryza sativa Japonica Group] KAB8084629.1 hypothetical protein EE612_007216 [Oryza sativa] AAK17067.1 NAC6 [Oryza sativa Japonica Group] ACJ54897.1 NAC6 protein [Oryza sativa Japon…
Os01g0884400	2.80026	1.78016e-63	KAB8084631.1_hypothetical protein EE612_007219, partial [Oryza sativa] BAS75588.1 Os01g0884400, partial [Oryza sativa Japonica Group]
Os01g0885200	1.03854	5.09035e-11	XP_015621278.1_uncharacterized protein LOC4324881 [Oryza sativa Japonica Group] ALG04654.1 putative G protein-coupled receptor [Oryza sativa Indica Group] KAB8084640.1 hypothetical protein EE612_007230 [Oryza sativa] EAY76742.1 hypothetical protein OsI_04698 [Oryza sativa Indica Group] EAZ14405.1 hypothetical protein OsJ_04325 [Oryza sativa Japonica Group] KAF2953695.1 hypothetical protein DAI22_…
Os01g0885300	2.3399	1.46712e-16	XP_015622357.1_protein WVD2-like 7 [Oryza sativa Japonica Group] KAB8084641.1 hypothetical protein EE612_007232 [Oryza sativa] KAB8084642.1 hypothetical protein EE612_007232 [Oryza sativa] KAF2953697.1 hypothetical protein DAI22_01g426100 [Oryza sativa Japonica Group] BAF06937.1 Os01g0885300 [Oryza sativa Japonica Group] BAG90251.1 unnamed protein product [Oryza sativa Japonica Group]
Os01g0885700	5.19336	5.03556e-27	XP_015630738.1_putative receptor protein kinase ZmPK1 [Oryza sativa Japonica Group] KAB8084647.1 hypothetical protein EE612_007241 [Oryza sativa] BAF06940.1 Os01g0885700 [Oryza sativa Japonica Group] BAS75606.1 Os01g0885700 [Oryza sativa Japonica Group]
Os01g0886350	3.51148	1.91608e-54	KAB8084654.1_hypothetical protein EE612_007252 [Oryza sativa] BAH91413.1 Os01g0886350 [Oryza sativa Japonica Group] BAS75613.1 Os01g0886350 [Oryza sativa Japonica Group]
Os01g0886600	1.04285	5.14299e-15	KAB8084656.1_hypothetical protein EE612_007254 [Oryza sativa] BAD82124.1 putative CLP protease regulatory subunit CLPX [Oryza sativa Japonica Group] BAD82240.1 putative CLP protease regulatory subunit CLPX [Oryza sativa Japonica Group] BAF06945.1 Os01g0886600 [Oryza sativa Japonica Group] BAS75616.1 Os01g0886600 [Oryza sativa Japonica Group]
Os01g0887550	3.13076	0.0218343	KAB8084661.1_hypothetical protein EE612_007261 [Oryza sativa] BAS75621.1 Os01g0887550 [Oryza sativa Japonica Group]
Os01g0888800	1.80906	4.24269e-12	XP_015642462.1_protein AUXIN-REGULATED GENE INVOLVED IN ORGAN SIZE [Oryza sativa Japonica Group] KAB8084673.1 hypothetical protein EE612_007279 [Oryza sativa] EAZ14428.1 hypothetical protein OsJ_04349 [Oryza sativa Japonica Group] KAF2953727.1 hypothetical protein DAI22_01g428400 [Oryza sativa Japonica Group] BAB92641.1 unknown protein [Oryza sativa Japonica Group] BAF06956.1 Os01g0888800 [Oryza …
Os01g0888900	2.05477	7.22294e-16	XP_015630051.1_uncharacterized protein LOC4324903 [Oryza sativa Japonica Group] EAY76772.1 hypothetical protein OsI_04728 [Oryza sativa Indica Group] KAB8084674.1 hypothetical protein EE612_007281 [Oryza sativa] KAF2953729.1 hypothetical protein DAI22_01g428600 [Oryza sativa Japonica Group] BAD82372.1 unknown protein [Oryza sativa Japonica Group] BAF06957.1 Os01g0888900 [Oryza sativa Japonica Gro…
Os01g0889800	1.29036	1.44235e-18	XP_015621711.1_rhodanese-like domain-containing protein 4A, chloroplastic [Oryza sativa Japonica Group] KAB8084679.1 hypothetical protein EE612_007290 [Oryza sativa] KAF2953735.1 hypothetical protein DAI22_01g429300 [Oryza sativa Japonica Group] BAF06961.1 Os01g0889800 [Oryza sativa Japonica Group] BAG91763.1 unnamed protein product [Oryza sativa Japonica Group] BAG96894.1 unnamed protein product…
Os01g0890600	1.28337	7.77761e-06	KAB8084689.1_hypothetical protein EE612_007305, partial [Oryza sativa] BAS75656.1 Os01g0890600, partial [Oryza sativa Japonica Group]
*Os01g0893300	1.29264	6.79059e-07	.
Os01g0894700	1.02428	5.06941e-12	XP_015632051.1_uncharacterized protein LOC4324965 isoform X3 [Oryza sativa Japonica Group] EEC71946.1 hypothetical protein OsI_04765 [Oryza sativa Indica Group] KAB8084720.1 hypothetical protein EE612_007346 [Oryza sativa] KAF2953777.1 hypothetical protein DAI22_01g432100 [Oryza sativa Japonica Group] BAD87555.1 unknown protein [Oryza sativa Japonica Group] BAF06985.1 Os01g0894700 [Oryza sativa J…
Os01g0898500	5.44985	1.92884e-66	XP_015624009.1_patatin-like protein 2 [Oryza sativa Japonica Group] KAB8084750.1 hypothetical protein EE612_007376 [Oryza sativa] EAZ14495.1 hypothetical protein OsJ_04417 [Oryza sativa Japonica Group] KAF2953814.1 hypothetical protein DAI22_01g435000 [Oryza sativa Japonica Group] BAB86082.1 putative patatin-like protein [Oryza sativa Japonica Group] BAC06905.1 putative patatin-like protein [Oryz…
Os01g0899100	4.62039	2.52537e-11	KAB8084755.1_hypothetical protein EE612_007383 [Oryza sativa] BAS75730.1 Os01g0899100 [Oryza sativa Japonica Group]
Os01g0901300	5.01549	2.25257e-25	KAB8084776.1_hypothetical protein EE612_007413 [Oryza sativa] BAS75751.1 Os01g0901300 [Oryza sativa Japonica Group]
Os01g0901700	2.95441	8.75354e-35	KAB8084781.1_hypothetical protein EE612_007419 [Oryza sativa] BAS75756.1 Os01g0901700 [Oryza sativa Japonica Group]
Os01g0901900	2.57571	1.02624e-80	KAB8084784.1_hypothetical protein EE612_007422 [Oryza sativa] KAF2953852.1 hypothetical protein DAI22_01g437600 [Oryza sativa Japonica Group] BAD82114.1 unknown protein [Oryza sativa Japonica Group] BAD82773.1 unknown protein [Oryza sativa Japonica Group] BAF07028.2 Os01g0901900 [Oryza sativa Japonica Group]
Os01g0902000	1.39833	3.32713e-21	KAB8084786.1_hypothetical protein EE612_007423 [Oryza sativa] BAF07029.1 Os01g0902000 [Oryza sativa Japonica Group] BAS75761.1 Os01g0902000 [Oryza sativa Japonica Group]
Os01g0904400	1.51078	3.8075e-08	XP_015620890.1_structural maintenance of chromosomes protein 2-1 [Oryza sativa Japonica Group] KAB8084800.1 hypothetical protein EE612_007441 [Oryza sativa] KAF2953867.1 hypothetical protein DAI22_01g438800 [Oryza sativa Japonica Group] BAD82795.1 SMC2 protein [Oryza sativa Japonica Group] BAF07037.1 Os01g0904400 [Oryza sativa Japonica Group] BAS75779.1 Os01g0904400 [Oryza sativa Japonica Group]
Os01g0906000	1.47772	1.22345e-09	KAB8084811.1_hypothetical protein EE612_007458, partial [Oryza sativa] BAF07045.1 Os01g0906000, partial [Oryza sativa Japonica Group] BAS75792.1 Os01g0906000, partial [Oryza sativa Japonica Group]
Os01g0908700	1.21277	4.06092e-11	BAD82322.1_copine III-like [Oryza sativa Japonica Group] BAD82758.1 copine III-like [Oryza sativa Japonica Group] BAF07060.1 Os01g0908700 [Oryza sativa Japonica Group] BAS75813.1 Os01g0908700 [Oryza sativa Japonica Group]
Os01g0910400	2.67461	0.037738	BAS75831.1_Os01g0910400, partial [Oryza sativa Japonica Group]
Os01g0911700	5.12937	0.00246974	KAB8084853.1_hypothetical protein EE612_007506 [Oryza sativa] KAF2953926.1 hypothetical protein DAI22_01g443500 [Oryza sativa Japonica Group] BAD82432.1 putative VP1 protein, OSVP1 [Oryza sativa Japonica Group] BAF07076.2 Os01g0911700 [Oryza sativa Japonica Group] BAG93647.1 unnamed protein product [Oryza sativa Japonica Group]
Os01g0913400	1.02668	0.000140924	KAF2953947.1_hypothetical protein DAI22_01g444900 [Oryza sativa Japonica Group] BAD82446.1 pentatricopeptide (PPR) repeat-containing protein-like [Oryza sativa Japonica Group] BAF07085.1 Os01g0913400 [Oryza sativa Japonica Group] BAS75855.1 Os01g0913400 [Oryza sativa Japonica Group]
Os01g0914600	3.72152	0.00503923	XP_025878210.1_pentatricopeptide repeat-containing protein At3g29230 [Oryza sativa Japonica Group] XP_025878211.1 pentatricopeptide repeat-containing protein At3g29230 [Oryza sativa Japonica Group] XP_025878212.1 pentatricopeptide repeat-containing protein At3g29230 [Oryza sativa Japonica Group] XP_025878213.1 pentatricopeptide repeat-containing protein At3g29230 [Oryza sativa Japonica Group] XP_…
Os01g0915000	2.15772	9.05737e-09	XP_015623145.1_uncharacterized protein LOC4324350 [Oryza sativa Japonica Group] KAB8084878.1 hypothetical protein EE612_007534 [Oryza sativa] KAF2953959.1 hypothetical protein DAI22_01g446100 [Oryza sativa Japonica Group] BAB92668.1 unknown protein [Oryza sativa Japonica Group] BAF07098.1 Os01g0915000 [Oryza sativa Japonica Group] BAG98220.1 unnamed protein product [Oryza sativa Japonica Group]
*Os01g0915300	1.94096	4.98667e-57	.
Os01g0915350	2.3976	5.94558e-95	KAB8084881.1_hypothetical protein EE612_007537, partial [Oryza sativa] BAS75873.1 Os01g0915350, partial [Oryza sativa Japonica Group]
Os01g0915600	1.0277	7.16162e-11	XP_015621927.1_transcription factor bHLH77 isoform X2 [Oryza sativa Japonica Group] EEC72026.1 hypothetical protein OsI_04910 [Oryza sativa Indica Group] KAB8084883.1 hypothetical protein EE612_007540 [Oryza sativa] ADX60276.1 bHLH transcription factor, partial [Oryza sativa Japonica Group] KAF2953965.1 hypothetical protein DAI22_01g446500 [Oryza sativa Japonica Group] BAD82399.1 putative bHLH tr…
Os01g0915900	3.50488	4.3464e-66	XP_015624343.1_keratin, type I cytoskeletal 9 [Oryza sativa Japonica Group] KAB8084887.1 hypothetical protein EE612_007546 [Oryza sativa] BAB86127.1 hypothetical protein [Oryza sativa Japonica Group] BAB92676.1 hypothetical protein [Oryza sativa Japonica Group] BAH01450.1 unnamed protein product [Oryza sativa Japonica Group] BAH91440.1 Os01g0915900 [Oryza sativa Japonica Group]
Os01g0916000	3.73767	1.92661e-43	XP_015623499.1_stress protein DDR48 [Oryza sativa Japonica Group] XP_015623507.1 stress protein DDR48 [Oryza sativa Japonica Group] KAF2953971.1 hypothetical protein DAI22_01g446900 [Oryza sativa Japonica Group] KAF2953972.1 hypothetical protein DAI22_01g446900 [Oryza sativa Japonica Group] BAB86128.1 unknown protein [Oryza sativa Japonica Group] BAB92677.1 unknown protein [Oryza sativa Japonica …
Os01g0916350	7.31631	6.86751e-07	KAB8084896.1_hypothetical protein EE612_007552 [Oryza sativa] BAS75888.1 Os01g0916350 [Oryza sativa Japonica Group]
Os01g0916600	1.03309	5.12684e-08	XP_015622053.1_glycine-rich RNA-binding protein 4, mitochondrial [Oryza sativa Japonica Group] XP_015622054.1 glycine-rich RNA-binding protein 4, mitochondrial [Oryza sativa Japonica Group] EAY76961.1 hypothetical protein OsI_04919 [Oryza sativa Indica Group] KAB8084897.1 hypothetical protein EE612_007555 [Oryza sativa] EAZ14617.1 hypothetical protein OsJ_04542 [Oryza sativa Japonica Group] CAA05…
Os01g0917100	7.84982	7.79394e-08	EAZ14621.1_hypothetical protein OsJ_04545 [Oryza sativa Japonica Group] KAB8084901.1 hypothetical protein EE612_007561 [Oryza sativa] BAD87732.1 unknown protein [Oryza sativa Japonica Group] BAF07112.1 Os01g0917100 [Oryza sativa Japonica Group] BAG98004.1 unnamed protein product [Oryza sativa Japonica Group]
Os01g0917200	2.22217	5.67816e-19	XP_015631438.1_uncharacterized protein LOC4324338 [Oryza sativa Japonica Group] KAF2953982.1 hypothetical protein DAI22_01g447900 [Oryza sativa Japonica Group] BAD87733.1 unknown protein [Oryza sativa Japonica Group] BAS75895.1 Os01g0917200 [Oryza sativa Japonica Group]
Os01g0917300	3.16297	2.39356e-06	XP_015631637.1_IAA-amino acid hydrolase ILR1-like 6 [Oryza sativa Japonica Group] XP_015631716.1 IAA-amino acid hydrolase ILR1-like 6 [Oryza sativa Japonica Group] XP_015631788.1 IAA-amino acid hydrolase ILR1-like 6 [Oryza sativa Japonica Group] KAB8084903.1 hypothetical protein EE612_007565 [Oryza sativa] EAZ14623.1 hypothetical protein OsJ_04547 [Oryza sativa Japonica Group] KAF2953983.1 hypoth…
Os01g0917900	2.81224	0.0398615	XP_015635318.1_protein no-on-transient A [Oryza sativa Japonica Group] KAF2953988.1 hypothetical protein DAI22_01g448300 [Oryza sativa Japonica Group] BAB86148.1 zinc finger (C3HC4-type RING finger)-like [Oryza sativa Japonica Group] BAF07118.1 Os01g0917900 [Oryza sativa Japonica Group] BAG98761.1 unnamed protein product [Oryza sativa Japonica Group] BAS75903.1 Os01g0917900 [Oryza sativa Japonica…
Os01g0918200	2.35013	3.9332e-56	XP_015620930.1_small ubiquitin-related modifier 1-like [Oryza sativa Japonica Group] AGT78200.1 ubiquitin family domain containing protein [Oryza glaberrima] EAY76986.1 hypothetical protein OsI_04942 [Oryza sativa Indica Group] KAB8084912.1 hypothetical protein EE612_007579 [Oryza sativa] KAF2953991.1 hypothetical protein DAI22_01g448500 [Oryza sativa Japonica Group] BAB86152.1 putative SUMO prot…
Os01g0918400	2.67177	0.00452231	BAS75909.1_Os01g0918400 [Oryza sativa Japonica Group]
Os01g0920300	1.38291	2.83566e-24	KAB8084935.1_hypothetical protein EE612_007604, partial [Oryza sativa] BAS75928.1 Os01g0920300, partial [Oryza sativa Japonica Group]
Os01g0923000	2.76718	4.39745e-70	XP_015611393.1_uncharacterized protein LOC4327248 [Oryza sativa Japonica Group] KAB8084960.1 hypothetical protein EE612_007643 [Oryza sativa] EEE55913.1 hypothetical protein OsJ_04588 [Oryza sativa Japonica Group] KAF2954047.1 hypothetical protein DAI22_01g452200 [Oryza sativa Japonica Group] BAB90820.1 unknown protein [Oryza sativa Japonica Group] BAD88321.1 unknown protein [Oryza sativa Japonic…
*Os01g0924100	1.28336	0.0129549	.
Os01g0929000	1.72225	0.00989385	XP_015613409.1_uncharacterized protein LOC4326967 [Oryza sativa Japonica Group] XP_015613416.1 uncharacterized protein LOC4326967 [Oryza sativa Japonica Group] KAB8085025.1 hypothetical protein EE612_007740 [Oryza sativa] KAF2954125.1 hypothetical protein DAI22_01g457500 [Oryza sativa Japonica Group] BAD88170.1 unknown protein [Oryza sativa Japonica Group] BAF07194.1 Os01g0929000 [Oryza sativa Ja…
Os01g0930000	2.97057	2.3413e-87	XP_015621054.1_uncharacterized protein LOC4326942 [Oryza sativa Japonica Group] KAB8085035.1 hypothetical protein EE612_007749 [Oryza sativa] EAZ14717.1 hypothetical protein OsJ_04642 [Oryza sativa Japonica Group] KAF2954135.1 hypothetical protein DAI22_01g458100 [Oryza sativa Japonica Group] BAD87318.1 unknown protein [Oryza sativa Japonica Group] BAD88174.1 unknown protein [Oryza sativa Japonic…
Os01g0930300	2.3509	0.00415518	XP_015622304.1_uncharacterized protein LOC4326944 [Oryza sativa Japonica Group] XP_015622305.1 uncharacterized protein LOC4326944 [Oryza sativa Japonica Group] XP_015622306.1 uncharacterized protein LOC4326944 [Oryza sativa Japonica Group] KAB8085037.1 hypothetical protein EE612_007753 [Oryza sativa] BAF07201.1 Os01g0930300 [Oryza sativa Japonica Group] BAS76031.1 Os01g0930300 [Oryza sativa Japon…
Os01g0930500	3.24823	1.9187e-06	XP_015631119.1_uncharacterized protein LOC4326946 [Oryza sativa Japonica Group] KAB8085039.1 hypothetical protein EE612_007757 [Oryza sativa] KAF2954139.1 hypothetical protein DAI22_01g458500 [Oryza sativa Japonica Group] KAF2954140.1 hypothetical protein DAI22_01g458500 [Oryza sativa Japonica Group] BAB67931.1 unknown protein [Oryza sativa Japonica Group] BAB90765.1 unknown protein [Oryza sativa…
Os01g0934800	3.75595	1.221e-18	KAB8085081.1_hypothetical protein EE612_007807, partial [Oryza sativa] BAF07229.1 Os01g0934800, partial [Oryza sativa Japonica Group] BAS76078.1 Os01g0934800, partial [Oryza sativa Japonica Group] CAA84024.1 Pir7b, partial [Oryza sativa Japonica Group]
Os01g0936200	1.4982	6.49779e-28	KAB8085104.1_hypothetical protein EE612_007842 [Oryza sativa] BAF07241.1 Os01g0936200 [Oryza sativa Japonica Group] BAG95275.1 unnamed protein product [Oryza sativa Japonica Group] BAS76102.1 Os01g0936200 [Oryza sativa Japonica Group]
Os01g0937100	1.71509	1.61055e-05	XP_015629518.1_basic 7S globulin [Oryza sativa Japonica Group] KAB8085116.1 hypothetical protein EE612_007857 [Oryza sativa] KAF2954214.1 hypothetical protein DAI22_01g464000 [Oryza sativa Japonica Group] BAB89708.1 putative xylanase inhibitor [Oryza sativa Japonica Group] BAF07246.1 Os01g0937100 [Oryza sativa Japonica Group] BAG97377.1 unnamed protein product [Oryza sativa Japonica Group]
Os01g0939600	1.49729	0.000908319	XP_015627070.1_probable glycerol-3-phosphate dehydrogenase [NAD(+)] 1, cytosolic [Oryza sativa Japonica Group] Q8S0G4.1 RecName: Full=Probable glycerol-3-phosphate dehydrogenase [NAD(+)] 1, cytosolic [Oryza sativa Japonica Group] EAY77165.1 hypothetical protein OsI_05133 [Oryza sativa Indica Group] KAB8085141.1 hypothetical protein EE612_007886 [Oryza sativa] EEE55980.1 hypothetical protein OsJ_0…
Os01g0939700	1.09416	9.33805e-23	XP_015621309.1_S-formylglutathione hydrolase isoform X1 [Oryza sativa Japonica Group] KAB8085142.1 hypothetical protein EE612_007888 [Oryza sativa] KAF2954240.1 hypothetical protein DAI22_01g466400 [Oryza sativa Japonica Group] BAD87610.1 putative S-formylglutathione hydrolase [Oryza sativa Japonica Group] BAF07265.1 Os01g0939700 [Oryza sativa Japonica Group] BAG87137.1 unnamed protein product [O…
Os01g0940600	2.20683	6.53427e-43	XP_015642103.1_uncharacterized protein LOC4326517 [Oryza sativa Japonica Group] EAY77170.1 hypothetical protein OsI_05140 [Oryza sativa Indica Group] KAB8085148.1 hypothetical protein EE612_007899 [Oryza sativa] KAF2954245.1 hypothetical protein DAI22_01g466900 [Oryza sativa Japonica Group] BAD87986.1 unknown protein [Oryza sativa Japonica Group] BAF07269.1 Os01g0940600 [Oryza sativa Japonica Gro…
Os01g0942200	5.33712	0.00773587	XP_015646178.1_uncharacterized protein LOC4326053 [Oryza sativa Japonica Group] EAY77180.1 hypothetical protein OsI_05150 [Oryza sativa Indica Group] KAF2954255.1 hypothetical protein DAI22_01g467900 [Oryza sativa Japonica Group] BAB85435.1 unknown protein [Oryza sativa Japonica Group] BAF07276.1 Os01g0942200 [Oryza sativa Japonica Group] BAS76163.1 Os01g0942200 [Oryza sativa Japonica Group]
Os01g0944100	2.55986	1.26105e-05	KAB8085168.1_hypothetical protein EE612_007914 [Oryza sativa] KAB8085169.1 hypothetical protein EE612_007914 [Oryza sativa] BAD88010.1 unknown protein [Oryza sativa Japonica Group] BAH91467.1 Os01g0944100 [Oryza sativa Japonica Group] BAS76176.1 Os01g0944100 [Oryza sativa Japonica Group]
Os01g0944700	1.5792	1.00631e-07	ADM86867.1_beta 1,3-glucanase [Oryza sativa Japonica Group] KAB8085173.1 hypothetical protein EE612_007922 [Oryza sativa] KAF2954273.1 hypothetical protein DAI22_01g469300 [Oryza sativa Japonica Group] BAB63853.1 putative beta 1,3-glucanase [Oryza sativa Japonica Group] BAB86248.1 putative endo-1,3-beta-glucanase [Oryza sativa Japonica Group]
Os01g0945650	3.63345	0.0431929	KAB8085186.1_hypothetical protein EE612_007936 [Oryza sativa] BAS76195.1 Os01g0945650 [Oryza sativa Japonica Group]
Os01g0946600	5.84249	3.80423e-35	KAB8085193.1_hypothetical protein EE612_007942, partial [Oryza sativa] BAS76202.1 Os01g0946600, partial [Oryza sativa Japonica Group]
Os01g0946700	9.14335	3.25781e-32	XP_015651097.1_glucan endo-1,3-beta-glucosidase GV [Oryza sativa Japonica Group] KAB8085194.1 hypothetical protein EE612_007945 [Oryza sativa] KAF2954292.1 hypothetical protein DAI22_01g470800 [Oryza sativa Japonica Group] BAD87200.1 endo-1,3-beta-glucanase [Oryza sativa Japonica Group] BAF07300.1 Os01g0946700 [Oryza sativa Japonica Group] BAG91248.1 unnamed protein product [Oryza sativa Japonica…
Os01g0948100	1.39327	3.30628e-24	XP_015622535.1_crossover junction endonuclease MUS81 isoform X1 [Oryza sativa Japonica Group] Q8GT06.1 RecName: Full=Crossover junction endonuclease MUS81; AltName: Full=Protein MMS AND UV SENSITIVE 81; Short=OsMUS81 [Oryza sativa Japonica Group] KAB8085203.1 hypothetical protein EE612_007958 [Oryza sativa] KAF2954302.1 hypothetical protein DAI22_01g471400 [Oryza sativa Japonica Group] BAC15787.1…
*Os01g0949220	4.05015	3.07221e-08	.
Os01g0950000	3.56564	0.0294777	XP_015642473.1_probable glutathione S-transferase [Oryza sativa Japonica Group] EAY77231.1 hypothetical protein OsI_05203 [Oryza sativa Indica Group] KAB8085223.1 hypothetical protein EE612_007988 [Oryza sativa] EAZ14839.1 hypothetical protein OsJ_04766 [Oryza sativa Japonica Group] KAF2954322.1 hypothetical protein DAI22_01g472900 [Oryza sativa Japonica Group] BAD87879.1 putative glutathione S-t…
Os01g0952500	1.67671	2.70412e-11	XP_015641147.1_two-component response regulator ORR4 [Oryza sativa Japonica Group] Q4GZK7.1 RecName: Full=Two-component response regulator ORR4; AltName: Full=Type A response regulator 4; Short=OsRR4 [Oryza sativa Indica Group] Q942A1.1 RecName: Full=Two-component response regulator ORR4; AltName: Full=OsRR4 [Oryza sativa Japonica Group] KAB8085245.1 hypothetical protein EE612_008017 [Oryza sativ…
Os01g0952600	1.00167	2.34756e-15	XP_015620054.1_uncharacterized protein LOC4325748 [Oryza sativa Japonica Group] EEE56015.1 hypothetical protein OsJ_04784 [Oryza sativa Japonica Group] KAF2954344.1 hypothetical protein DAI22_01g474700 [Oryza sativa Japonica Group] BAD87855.1 putative beta-galactosidase [Oryza sativa Japonica Group] BAF07335.1 Os01g0952600 [Oryza sativa Japonica Group] BAS76255.1 Os01g0952600 [Oryza sativa Japoni…
Os01g0954500	2.78803	5.5356e-34	XP_015622050.1_protein LATERAL ROOT PRIMORDIUM 1 [Oryza sativa Japonica Group] KAF2954359.1 hypothetical protein DAI22_01g476000 [Oryza sativa Japonica Group] BAB64713.1 putative LRP1 [Oryza sativa Japonica Group] BAB90775.1 putative LRP1 [Oryza sativa Japonica Group] BAF07347.1 Os01g0954500 [Oryza sativa Japonica Group] BAG95557.1 unnamed protein product [Oryza sativa Japonica Group]
Os01g0955100	3.30553	4.70229e-44	XP_015631059.1_probable calcium-binding protein CML31 [Oryza sativa Japonica Group] Q8RYK0.1 RecName: Full=Probable calcium-binding protein CML31; AltName: Full=Calmodulin-like protein 31 [Oryza sativa Japonica Group] ACD99648.1 putative calmodulin [Oryza sativa Indica Group] KAF2954362.1 hypothetical protein DAI22_01g476300 [Oryza sativa Japonica Group] BAB90781.1 putative regulator of gene sile…
Os01g0956600	1.18376	0.00150347	XP_015632671.1_uncharacterized protein LOC4325413 [Oryza sativa Japonica Group] KAF2954373.1 hypothetical protein DAI22_01g477500 [Oryza sativa Japonica Group] BAD88141.1 splicing factor family protein-like [Oryza sativa Japonica Group] BAD88277.1 splicing factor family protein-like [Oryza sativa Japonica Group] BAF07355.1 Os01g0956600 [Oryza sativa Japonica Group] BAG95765.1 unnamed protein prod…
Os01g0957100	3.72536	0.0015889	BAF07359.1_Os01g0957100, partial [Oryza sativa Japonica Group] BAS76294.1 Os01g0957100, partial [Oryza sativa Japonica Group]
Os01g0958100	1.10264	3.38396e-21	XP_015629030.1_cell division protein FtsY homolog, chloroplastic [Oryza sativa Japonica Group] EEC72197.1 hypothetical protein OsI_05275 [Oryza sativa Indica Group] KAB8085292.1 hypothetical protein EE612_008094 [Oryza sativa] EEE56037.1 hypothetical protein OsJ_04826 [Oryza sativa Japonica Group] KAF2954393.1 hypothetical protein DAI22_01g478800 [Oryza sativa Japonica Group] BAD88155.1 putative …
Os01g0958200	4.43592	0.000176601	EAY77299.1_hypothetical protein OsI_05276 [Oryza sativa Indica Group] KAF2954394.1 hypothetical protein DAI22_01g478900 [Oryza sativa Japonica Group] BAD87108.1 protein kinase-like [Oryza sativa Japonica Group] BAD88157.1 protein kinase-like [Oryza sativa Japonica Group] BAF07366.1 Os01g0958200 [Oryza sativa Japonica Group]
Os01g0959100	2.22507	1.54336e-19	XP_015650008.1_abscisic stress-ripening protein 3 [Oryza sativa Japonica Group] EAY77307.1 hypothetical protein OsI_05283 [Oryza sativa Indica Group] KAB8085305.1 hypothetical protein EE612_008107 [Oryza sativa] EAZ14904.1 hypothetical protein OsJ_04834 [Oryza sativa Japonica Group] KAF2954406.1 hypothetical protein DAI22_01g479800 [Oryza sativa Japonica Group] BAB89003.1 putative fruit-ripening …
Os01g0959200	1.11002	6.60751e-08	KAB8085306.1_hypothetical protein EE612_008108, partial [Oryza sativa] BAS76319.1 Os01g0959200, partial [Oryza sativa Japonica Group]
Os01g0960200	1.5898	8.57947e-08	BAS76326.1_Os01g0960200 [Oryza sativa Japonica Group]
Os01g0960500	1.7359	4.66869e-29	XP_015622215.1_E3 ubiquitin-protein ligase RGLG3 isoform X1 [Oryza sativa Japonica Group] EEC72209.1 hypothetical protein OsI_05297 [Oryza sativa Indica Group] KAF2954418.1 hypothetical protein DAI22_01g480700 [Oryza sativa Japonica Group] KAF2954419.1 hypothetical protein DAI22_01g480700 [Oryza sativa Japonica Group] BAD87129.1 copine I-like [Oryza sativa Japonica Group] BAD87218.1 copine I-like…
Os01g0960600	3.40617	1.92513e-08	XP_015642595.1_uncharacterized protein LOC9271196 isoform X1 [Oryza sativa Japonica Group] EEC72210.1 hypothetical protein OsI_05299 [Oryza sativa Indica Group] EEE56047.1 hypothetical protein OsJ_04845 [Oryza sativa Japonica Group] KAF2954420.1 hypothetical protein DAI22_01g480800 [Oryza sativa Japonica Group] BAS76333.1 Os01g0960600 [Oryza sativa Japonica Group]
Os01g0962100	4.78068	8.12949e-109	BAD87230.1_unknown protein [Oryza sativa Japonica Group] BAF07389.1 Os01g0962100 [Oryza sativa Japonica Group] BAS76344.1 Os01g0962100 [Oryza sativa Japonica Group]
Os01g0969000	2.37209	1.4301e-37	XP_015629081.1_uncharacterized protein LOC4323834 [Oryza sativa Japonica Group] KAB8085387.1 hypothetical protein EE612_008212 [Oryza sativa] EAZ14976.1 hypothetical protein OsJ_04911 [Oryza sativa Japonica Group] KAF2954498.1 hypothetical protein DAI22_01g487900 [Oryza sativa Japonica Group] BAB85328.1 unknown protein [Oryza sativa Japonica Group] BAF07436.1 Os01g0969000 [Oryza sativa Japonica G…
Os01g0971400	3.94813	3.67183e-09	XP_015640714.1_cysteine protease XCP2 [Oryza sativa Japonica Group] EAY77396.1 hypothetical protein OsI_05384 [Oryza sativa Indica Group] KAB8085398.1 hypothetical protein EE612_008226 [Oryza sativa] EAZ14987.1 hypothetical protein OsJ_04922 [Oryza sativa Japonica Group] KAF2954521.1 hypothetical protein DAI22_01g489400 [Oryza sativa Japonica Group] QAV82477.1 putative xylem cysteine proteinase 2…
Os01g0971600	1.08378	0.00040243	XP_015640703.1_glycerol-3-phosphate dehydrogenase [NAD(+)] [Oryza sativa Japonica Group] KAB8085400.1 hypothetical protein EE612_008229 [Oryza sativa] KAF2954523.1 hypothetical protein DAI22_01g489600 [Oryza sativa Japonica Group] BAD87362.1 putative glycerol-3-phosphate dehydrogenase [Oryza sativa Japonica Group] BAF07449.1 Os01g0971600 [Oryza sativa Japonica Group] BAG91906.1 unnamed protein pr…
Os01g0971800	4.03855	1.40951e-16	XP_025878289.1_transcription factor PCL1 [Oryza sativa Japonica Group] Q94DH3.1 RecName: Full=Transcription factor PCL1; AltName: Full=Protein PHYTOCLOCK 1 homolog; Short=OsPCL1 [Oryza sativa Japonica Group] KAB8085402.1 hypothetical protein EE612_008231 [Oryza sativa] EAZ14991.1 hypothetical protein OsJ_04927 [Oryza sativa Japonica Group] KAF2954528.1 hypothetical protein DAI22_01g489900 [Oryza …
Os01g0971900	1.31999	1.29094e-13	XP_015640652.1_pumilio homolog 1 [Oryza sativa Japonica Group] EEC72253.1 hypothetical protein OsI_05392 [Oryza sativa Indica Group] KAB8085403.1 hypothetical protein EE612_008233 [Oryza sativa] EEE56088.1 hypothetical protein OsJ_04928 [Oryza sativa Japonica Group] KAF2954529.1 hypothetical protein DAI22_01g490000 [Oryza sativa Japonica Group] BAD87365.1 putative pumilio domain-containing protei…
Os01g0972000	2.85234	6.44859e-21	XP_015640825.1_probable E3 ubiquitin-protein ligase RHC2A [Oryza sativa Japonica Group] EAZ14993.1 hypothetical protein OsJ_04929 [Oryza sativa Japonica Group] BAD87366.1 RING-H2 finger protein-like [Oryza sativa Japonica Group] BAF07453.1 Os01g0972000 [Oryza sativa Japonica Group] BAG97498.1 unnamed protein product [Oryza sativa Japonica Group] BAS76435.1 Os01g0972000 [Oryza sativa Japonica Grou…
Os01g0972900	2.57827	0.000175434	XP_015632353.1_protein FIZZY-RELATED 3 [Oryza sativa Japonica Group] KAF2954536.1 hypothetical protein DAI22_01g490600 [Oryza sativa Japonica Group] BAD87371.1 putative cell cycle switch protein [Oryza sativa Japonica Group] BAD87415.1 putative cell cycle switch protein [Oryza sativa Japonica Group] BAF07457.1 Os01g0972900 [Oryza sativa Japonica Group] BAS76439.1 Os01g0972900 [Oryza sativa Japoni…
Os01g0974600	7.4834	1.65457e-06	BAS76456.1_Os01g0974600, partial [Oryza sativa Japonica Group]
Os01g0974800	1.06263	1.00389e-20	XP_015612510.1_soluble inorganic pyrophosphatase 4 [Oryza sativa Japonica Group] XP_015612519.1 soluble inorganic pyrophosphatase 4 [Oryza sativa Japonica Group] EEE56102.1 hypothetical protein OsJ_04954 [Oryza sativa Japonica Group] KAF2954565.1 hypothetical protein DAI22_01g492100 [Oryza sativa Japonica Group] BAH01087.1 unnamed protein product [Oryza sativa Japonica Group] BAS76458.1 Os01g0974…
Os01g0976200	6.27178	1.79657e-37	XP_015641111.1_11S globulin seed storage protein 2 [Oryza sativa Japonica Group] AIW66449.1 11S seed storage protein [Oryza rufipogon] AIW66450.1 11S seed storage protein [Oryza rufipogon] AIW66490.1 11S seed storage protein [Oryza rufipogon] AIW66491.1 11S seed storage protein [Oryza rufipogon] AIW66492.1 11S seed storage protein [Oryza rufipogon]
Os01g0976300	4.17009	5.22813e-56	XP_015641165.1_protein SODIUM POTASSIUM ROOT DEFECTIVE 3 [Oryza sativa Japonica Group] KAF2954576.1 hypothetical protein DAI22_01g493200 [Oryza sativa Japonica Group] BAB63837.1 heavy-metal-associated domain-containing protein-like [Oryza sativa Japonica Group] BAC57624.1 heavy-metal-associated domain-containing protein-like [Oryza sativa Japonica Group] BAF07480.1 Os01g0976300 [Oryza sativa Japo…
Os01g0976450	1.97454	8.82396e-19	BAS76471.1_Os01g0976450 [Oryza sativa Japonica Group]
Os01g0976500	1.41106	1.66459e-08	BAS76473.1_Os01g0976500, partial [Oryza sativa Japonica Group]
Os01g0977300	4.70025	0.0482555	XP_025878300.1_transcription factor MYB44 [Oryza sativa Japonica Group] EAZ15029.1 hypothetical protein OsJ_04971 [Oryza sativa Japonica Group] KAF2954587.1 hypothetical protein DAI22_01g494100 [Oryza sativa Japonica Group] BAC57635.1 putative tuber-specific and sucrose-responsive element binding factor [Oryza sativa Japonica Group] BAF07487.1 Os01g0977300 [Oryza sativa Japonica Group] BAG99003.1…
Os01g0977400	4.10527	0.00971725	BAS76484.1_Os01g0977400, partial [Oryza sativa Japonica Group]
Os02g0100800	2.01634	4.90866e-19	KAB8085419.1_hypothetical protein EE612_008255, partial [Oryza sativa] BAS76506.1 Os02g0100800, partial [Oryza sativa Japonica Group]
Os02g0101000	3.21314	1.29479e-129	XP_015627437.1_amino acid transporter AVT1C isoform X2 [Oryza sativa Japonica Group] XP_015627438.1 amino acid transporter AVT1C isoform X2 [Oryza sativa Japonica Group] EEC72284.1 hypothetical protein OsI_05452 [Oryza sativa Indica Group] KAB8085420.1 hypothetical protein EE612_008256 [Oryza sativa] EEE56120.1 hypothetical protein OsJ_04987 [Oryza sativa Japonica Group] KAF2942507.1 hypothetical…
Os02g0103100	4.66765	0.0197354	KAB8085448.1_hypothetical protein EE612_008290, partial [Oryza sativa] BAS76535.1 Os02g0103100, partial [Oryza sativa Japonica Group]
Os02g0104500	1.66816	4.18273e-07	KAB8085461.1_hypothetical protein EE612_008306, partial [Oryza sativa]
Os02g0105800	1.01641	0.00275607	XP_015625830.1_uncharacterized protein LOC4328015 isoform X2 [Oryza sativa Japonica Group] EEE56144.1 hypothetical protein OsJ_05026 [Oryza sativa Japonica Group] KAF2942566.1 hypothetical protein DAI22_02g005100 [Oryza sativa Japonica Group] BAD28084.1 unknown protein [Oryza sativa Japonica Group] BAF07537.1 Os02g0105800 [Oryza sativa Japonica Group] BAG95447.1 unnamed protein product [Oryza sat…
Os02g0106300	2.50938	0.000573128	XP_015625783.1_putative pentatricopeptide repeat-containing protein At1g68930 [Oryza sativa Japonica Group] XP_015625784.1 putative pentatricopeptide repeat-containing protein At1g68930 [Oryza sativa Japonica Group] XP_015625785.1 putative pentatricopeptide repeat-containing protein At1g68930 [Oryza sativa Japonica Group] XP_015625786.1 putative pentatricopeptide repeat-containing protein At1g689…
Os02g0106966	1.11182	1.61256e-05	KAB8085486.1_hypothetical protein EE612_008334 [Oryza sativa] BAS76573.1 Os02g0106966 [Oryza sativa Japonica Group]
Os02g0107200	1.99899	0.0434907	EEC72316.1_hypothetical protein OsI_05509 [Oryza sativa Indica Group] KAB8085488.1 hypothetical protein EE612_008336 [Oryza sativa] KAF2942582.1 hypothetical protein DAI22_02g006400 [Oryza sativa Japonica Group] BAS76575.1 Os02g0107200 [Oryza sativa Japonica Group]
Os02g0107350	1.41924	2.29475e-06	KAB8085491.1_hypothetical protein EE612_008339 [Oryza sativa] KAF2942583.1 hypothetical protein DAI22_02g006500 [Oryza sativa Japonica Group] BAS76578.1 Os02g0107350 [Oryza sativa Japonica Group]
Os02g0107800	3.14817	0.0127004	KAB8085493.1_hypothetical protein EE612_008341 [Oryza sativa] BAS76584.1 Os02g0107800 [Oryza sativa Japonica Group]
Os02g0108100	3.8054	1.91099e-19	KAB8085495.1_hypothetical protein EE612_008345, partial [Oryza sativa] BAF07550.1 Os02g0108100, partial [Oryza sativa Japonica Group] BAS76586.1 Os02g0108100, partial [Oryza sativa Japonica Group]
Os02g0110650	4.67282	0.000980981	KAB8085518.1_hypothetical protein EE612_008369 [Oryza sativa] BAS76614.1 Os02g0110650 [Oryza sativa Japonica Group]
Os02g0112600	4.86095	0.0373804	XP_015623596.1_high-affinity nitrate transporter 2.2 [Oryza sativa Japonica Group] XP_015623638.1 high-affinity nitrate transporter 2.1 [Oryza sativa Japonica Group] P0DKG9.1 RecName: Full=High-affinity nitrate transporter 2.1; Short=OsNRT2.1 [Oryza sativa Japonica Group] P0DKH0.1 RecName: Full=High-affinity nitrate transporter 2.2; Short=OsNRT2.2 [Oryza sativa Japonica Group] KAB8085528.1 hypoth…
Os02g0113900	4.91631	2.02549e-05	BAS76632.1_Os02g0113900 [Oryza sativa Japonica Group]
*Os02g0114900	1.99488	7.54092e-31	.
Os02g0115600	1.51867	1.61614e-11	XP_015625394.1_uncharacterized protein LOC4328072 [Oryza sativa Japonica Group] EEE56173.1 hypothetical protein OsJ_05113 [Oryza sativa Japonica Group] KAF2942648.1 hypothetical protein DAI22_02g012000 [Oryza sativa Japonica Group] BAD07710.1 heat shock factor protein hsf8-like [Oryza sativa Japonica Group] BAD07935.1 heat shock factor protein hsf8-like [Oryza sativa Japonica Group] BAF07586.1 Os…
Os02g0116800	2.37323	0.00709657	XP_015627389.1_uncharacterized protein LOC4328082 [Oryza sativa Japonica Group] KAB8085567.1 hypothetical protein EE612_008459 [Oryza sativa] EAZ21500.1 hypothetical protein OsJ_05123 [Oryza sativa Japonica Group] KAF2942659.1 hypothetical protein DAI22_02g012900 [Oryza sativa Japonica Group] BAD07722.1 unknown protein [Oryza sativa Japonica Group] BAF07596.1 Os02g0116800 [Oryza sativa Japonica G…
Os02g0119200	1.38874	1.17567e-05	XP_015626873.1_probable acyl-activating enzyme 1, peroxisomal [Oryza sativa Japonica Group] KAF2942685.1 hypothetical protein DAI22_02g015100 [Oryza sativa Japonica Group]
Os02g0120000	3.03295	5.12745e-84	XP_015625206.2_pentatricopeptide repeat-containing protein At2g17033 [Oryza sativa Japonica Group] XP_015625207.2 pentatricopeptide repeat-containing protein At2g17033 [Oryza sativa Japonica Group] XP_015625208.2 pentatricopeptide repeat-containing protein At2g17033 [Oryza sativa Japonica Group] XP_015625209.2 pentatricopeptide repeat-containing protein At2g17033 [Oryza sativa Japonica Group] XP_…
Os02g0120100	6.13636	1.04209e-130	XP_015625205.1_serine/threonine-protein kinase STY46 [Oryza sativa Japonica Group] KAB8085601.1 hypothetical protein EE612_008509 [Oryza sativa] KAF2942707.1 hypothetical protein DAI22_02g015900 [Oryza sativa Japonica Group] BAD07591.1 putative serine/threonine protein kinase [Oryza sativa Japonica Group] BAD08131.1 putative serine/threonine protein kinase [Oryza sativa Japonica Group] BAF07620.1…
Os02g0120300	1.45542	0.0260203	XP_015625728.1_methyltransferase-like protein 23 isoform X2 [Oryza sativa Japonica Group] KAB8085604.1 hypothetical protein EE612_008513 [Oryza sativa] EEE56197.1 hypothetical protein OsJ_05156 [Oryza sativa Japonica Group] KAF2942710.1 hypothetical protein DAI22_02g016100 [Oryza sativa Japonica Group] KAF2942711.1 hypothetical protein DAI22_02g016100 [Oryza sativa Japonica Group] BAD07593.1 unkn…
Os02g0120800	1.2607	0.00177252	NP_001105197.1_Rho-related protein from plants 9 [Zea mays] XP_002453210.1 rac-like GTP-binding protein 6 [Sorghum bicolor] XP_012703333.1 rac-like GTP-binding protein 6 [Setaria italica] XP_015625732.1 rac-like GTP-binding protein 6 [Oryza sativa Japonica Group] XP_025804738.1 rac-like GTP-binding protein 6 [Panicum hallii] XP_034583075.1 rac-like GTP-binding protein 6 [Setaria viridis] Q6ZHA3.1…
Os02g0121000	2.22331	5.4841e-56	XP_015622843.1_glutamate--tRNA ligase, chloroplastic/mitochondrial [Oryza sativa Japonica Group] KAB8085612.1 hypothetical protein EE612_008522 [Oryza sativa] EEE56201.1 hypothetical protein OsJ_05163 [Oryza sativa Japonica Group] KAF2942717.1 hypothetical protein DAI22_02g016700 [Oryza sativa Japonica Group] BAD07597.1 putative glutamate-tRNA ligase [Oryza sativa Japonica Group] BAD08137.1 putat…
Os02g0122100	1.863	8.97223e-17	KAB8085624.1_hypothetical protein EE612_008541, partial [Oryza sativa] BAS76718.1 Os02g0122100, partial [Oryza sativa Japonica Group]
Os02g0122900	1.7682	4.16847e-43	KAB8085633.1_hypothetical protein EE612_008551, partial [Oryza sativa] BAH91510.1 Os02g0122900, partial [Oryza sativa Japonica Group] BAS76727.1 Os02g0122900, partial [Oryza sativa Japonica Group]
Os02g0125200	2.72024	0.000334861	KAB8085658.1_hypothetical protein EE612_008583, partial [Oryza sativa] BAS76756.1 Os02g0125200, partial [Oryza sativa Japonica Group]
Os02g0125400	1.24212	0.0107421	XP_015623979.1_cyclin-P4-1-like [Oryza sativa Japonica Group] KAB8085661.1 hypothetical protein EE612_008587 [Oryza sativa] KAF2942796.1 hypothetical protein DAI22_02g020800 [Oryza sativa Japonica Group] BAD08008.1 PREG-like protein [Oryza sativa Japonica Group] BAS76759.1 Os02g0125400 [Oryza sativa Japonica Group]
Os02g0129800	1.41236	3.54163e-06	XP_015624185.1_protein RESPONSE TO LOW SULFUR 3 [Oryza sativa Japonica Group] EAY84335.1 hypothetical protein OsI_05712 [Oryza sativa Indica Group] KAB8085701.1 hypothetical protein EE612_008639 [Oryza sativa] EAZ21609.1 hypothetical protein OsJ_05239 [Oryza sativa Japonica Group] KAF2942856.1 hypothetical protein DAI22_02g024800 [Oryza sativa Japonica Group] BAD07987.1 unknown protein [Oryza sat…
Os02g0132100	1.2922	0.000673126	XP_015625419.1_pentatricopeptide repeat-containing protein At2g17140 [Oryza sativa Japonica Group] KAB8085726.1 hypothetical protein EE612_008676 [Oryza sativa] BAS76827.1 Os02g0132100 [Oryza sativa Japonica Group]
Os02g0134200	1.27421	0.0071529	KAB8085744.1_hypothetical protein EE612_008704 [Oryza sativa] KAF2942912.1 hypothetical protein DAI22_02g028301 [Oryza sativa Japonica Group] BAD08005.1 unknown protein [Oryza sativa Japonica Group] BAD10087.1 unknown protein [Oryza sativa Japonica Group] BAF07724.1 Os02g0134200 [Oryza sativa Japonica Group]
Os02g0134300	1.1145	2.19141e-11	XP_015622895.1_transcription elongation factor 1 homolog [Oryza sativa Japonica Group] ACT78469.1 transcription elongation factor [Oryza sativa Indica Group] EAY84375.1 hypothetical protein OsI_05750 [Oryza sativa Indica Group] EAZ21649.1 hypothetical protein OsJ_05282 [Oryza sativa Japonica Group] KAF2942913.1 hypothetical protein DAI22_02g028351 [Oryza sativa Japonica Group] BAF07725.1 Os02g013…
Os02g0135300	2.93832	0.000909504	XP_015626457.1_wee1-like protein kinase [Oryza sativa Japonica Group] Q6Z829.1 RecName: Full=Wee1-like protein kinase [Oryza sativa Japonica Group] EEC72434.1 hypothetical protein OsI_05758 [Oryza sativa Indica Group] KAB8085748.1 hypothetical protein EE612_008708 [Oryza sativa] KAF2942931.1 hypothetical protein DAI22_02g028900 [Oryza sativa Japonica Group] BAD10095.1 putative tyrosine kinase Wee…
Os02g0136000	2.82552	1.53655e-07	KAB8085760.1_hypothetical protein EE612_008721 [Oryza sativa] BAS76866.1 Os02g0136000 [Oryza sativa Japonica Group]
Os02g0136150	1.39536	4.7357e-09	KAB8085761.1_hypothetical protein EE612_008723, partial [Oryza sativa] BAS76867.1 Os02g0136150, partial [Oryza sativa Japonica Group]
Os02g0137100	1.15116	4.66736e-16	XP_015625361.1_uncharacterized protein LOC4328235 isoform X1 [Oryza sativa Japonica Group] KAB8085769.1 hypothetical protein EE612_008733 [Oryza sativa] KAF2942955.1 hypothetical protein DAI22_02g030400 [Oryza sativa Japonica Group] BAF07741.1 Os02g0137100 [Oryza sativa Japonica Group] BAG93412.1 unnamed protein product [Oryza sativa Japonica Group] BAS76876.1 Os02g0137100 [Oryza sativa Japonica …
Os02g0137200	2.63331	4.10496e-63	KAB8085770.1_hypothetical protein EE612_008734, partial [Oryza sativa] BAF07742.1 Os02g0137200, partial [Oryza sativa Japonica Group] BAS76877.1 Os02g0137200, partial [Oryza sativa Japonica Group]
Os02g0137600	3.23584	4.5755e-47	XP_015624006.1_uncharacterized protein LOC4328239 [Oryza sativa Japonica Group] EAY84397.1 hypothetical protein OsI_05773 [Oryza sativa Indica Group] KAB8085775.1 hypothetical protein EE612_008739 [Oryza sativa] KAF2942960.1 hypothetical protein DAI22_02g030800 [Oryza sativa Japonica Group] BAD10379.1 putative methyltransferase [Oryza sativa Japonica Group] BAD10523.1 putative methyltransferase […
Os02g0138000	2.56206	0.00146543	XP_015623763.1_leucine-rich repeat extensin-like protein 7 [Oryza sativa Japonica Group] KAB8085779.1 hypothetical protein EE612_008743 [Oryza sativa] EAZ21677.1 hypothetical protein OsJ_05308 [Oryza sativa Japonica Group] KAF2942966.1 hypothetical protein DAI22_02g031200 [Oryza sativa Japonica Group] BAD10529.1 putative extensin precursor [Oryza sativa Japonica Group] BAF07748.1 Os02g0138000 [Or…
Os02g0138900	2.07035	0.013206	KAB8085787.1_hypothetical protein EE612_008759, partial [Oryza sativa] BAS76897.1 Os02g0138900, partial [Oryza sativa Japonica Group]
Os02g0139000	3.16778	1.37883e-39	XP_015627390.1_protein PHOSPHATE STARVATION RESPONSE 3 [Oryza sativa Japonica Group] XP_015627391.1 protein PHOSPHATE STARVATION RESPONSE 3 [Oryza sativa Japonica Group] Q6YXZ4.1 RecName: Full=Protein PHOSPHATE STARVATION RESPONSE 3; Short=OsPHR3 [Oryza sativa Japonica Group] KAB8085788.1 hypothetical protein EE612_008761 [Oryza sativa] EAZ21684.1 hypothetical protein OsJ_05314 [Oryza sativa Japo…
Os02g0139500	1.26692	1.73957e-13	KAB8085796.1_hypothetical protein EE612_008771, partial [Oryza sativa] BAS76906.1 Os02g0139500, partial [Oryza sativa Japonica Group]
Os02g0139900	1.69341	3.59759e-05	BAF07763.1_Os02g0139900 [Oryza sativa Japonica Group] BAS76912.1 Os02g0139900 [Oryza sativa Japonica Group]
Os02g0140800	7.08075	9.93e-28	BAS76918.1_Os02g0140800 [Oryza sativa Japonica Group]
Os02g0141300	1.28824	7.54352e-24	XP_015626786.1_L-arabinokinase [Oryza sativa Japonica Group] EEE56278.1 hypothetical protein OsJ_05332 [Oryza sativa Japonica Group] KAF2943005.1 hypothetical protein DAI22_02g033900 [Oryza sativa Japonica Group] BAD10571.1 GHMP kinase-like protein [Oryza sativa Japonica Group] BAF07772.1 Os02g0141300 [Oryza sativa Japonica Group] BAG90346.1 unnamed protein product [Oryza sativa Japonica Group]
Os02g0142250	1.50214	6.17956e-06	BAS76930.1_Os02g0142250 [Oryza sativa Japonica Group]
Os02g0142800	1.17714	0.0111377	XP_015623818.1_uncharacterized protein LOC4328273 [Oryza sativa Japonica Group] EAZ21711.1 hypothetical protein OsJ_05344 [Oryza sativa Japonica Group] KAF2943014.1 hypothetical protein DAI22_02g035000 [Oryza sativa Japonica Group] BAD10648.1 unknown protein [Oryza sativa Japonica Group] BAF07779.1 Os02g0142800 [Oryza sativa Japonica Group] BAG90794.1 unnamed protein product [Oryza sativa Japonic…
Os02g0148000	3.46406	3.586e-54	XP_015624720.1_protein CHLOROPLAST IMPORT APPARATUS 2 isoform X2 [Oryza sativa Japonica Group] KAB8085854.1 hypothetical protein EE612_008852 [Oryza sativa] KAF2943058.1 hypothetical protein DAI22_02g038500 [Oryza sativa Japonica Group] KAF2943059.1 hypothetical protein DAI22_02g038500 [Oryza sativa Japonica Group] BAD13056.1 unknown protein [Oryza sativa Japonica Group] BAF07802.1 Os02g0148000 […
Os02g0148700	2.39643	5.48753e-34	BAS76989.1_Os02g0148700, partial [Oryza sativa Japonica Group]
Os02g0152300	1.80806	0.000566237	XP_015625712.1_putative U-box domain-containing protein 53 isoform X1 [Oryza sativa Japonica Group] EEC72505.1 hypothetical protein OsI_05881 [Oryza sativa Indica Group] KAB8085888.1 hypothetical protein EE612_008907 [Oryza sativa] KAF2943110.1 hypothetical protein DAI22_02g041900 [Oryza sativa Japonica Group] BAD38060.1 putative serine threonine kinase [Oryza sativa Japonica Group] BAF07830.1 Os…
Os02g0152900	1.97861	1.07266e-45	XP_015623885.1_uncharacterized protein LOC4328331 isoform X1 [Oryza sativa Japonica Group] Q0E3V2.1 RecName: Full=Protein YELLOW LEAF 1, choloroplastic; Flags: Precursor [Oryza sativa Japonica Group] KAB8085894.1 hypothetical protein EE612_008918 [Oryza sativa] KAF2943117.1 hypothetical protein DAI22_02g042400 [Oryza sativa Japonica Group] BAF07836.1 Os02g0152900 [Oryza sativa Japonica Group] BAG…
Os02g0154000	1.46164	0.0410271	XP_015626473.1_tyrosine-sulfated glycopeptide receptor 1 [Oryza sativa Japonica Group] EAZ21782.1 hypothetical protein OsJ_05419 [Oryza sativa Japonica Group] KAF2943130.1 hypothetical protein DAI22_02g043400 [Oryza sativa Japonica Group] BAD38399.1 putative Phytosulfokine receptor precursor [Oryza sativa Japonica Group] BAD38610.1 putative Phytosulfokine receptor precursor [Oryza sativa Japonica…
*Os02g0154100	1.57248	0.00218925	.
Os02g0156400	1.746	0.000760877	EEE56333.1_hypothetical protein OsJ_05435 [Oryza sativa Japonica Group] KAB8085925.1 hypothetical protein EE612_008955 [Oryza sativa] KAF2943149.1 hypothetical protein DAI22_02g045100 [Oryza sativa Japonica Group] BAD28161.1 putative phytosulfokine receptor precursor [Oryza sativa Japonica Group] BAF07856.1 Os02g0156400 [Oryza sativa Japonica Group]
Os02g0158500	1.1599	0.0297296	XP_015627523.1_protein IRX15-LIKE [Oryza sativa Japonica Group] BAS77079.1 Os02g0158500 [Oryza sativa Japonica Group]
Os02g0158900	3.04027	0.00798195	XP_015626266.1_SNF1-related protein kinase regulatory subunit gamma-like PV42a [Oryza sativa Japonica Group] EAY84557.1 hypothetical protein OsI_05928 [Oryza sativa Indica Group] KAB8085952.1 hypothetical protein EE612_008989 [Oryza sativa] KAF2943170.1 hypothetical protein DAI22_02g047100 [Oryza sativa Japonica Group] BAD28037.1 putative SNF4b [Oryza sativa Japonica Group] BAF07874.1 Os02g015890…
Os02g0161251	1.31786	1.20964e-11	BAS77112.1_Os02g0161251 [Oryza sativa Japonica Group]
Os02g0161900	1.23785	3.70955e-34	BAS77119.1_Os02g0161900, partial [Oryza sativa Japonica Group]
Os02g0162200	2.86401	0.029263	KAB8085988.1_hypothetical protein EE612_009028 [Oryza sativa] BAS77122.1 Os02g0162200 [Oryza sativa Japonica Group]
Os02g0162766	1.44086	5.46681e-22	KAB8085993.1_hypothetical protein EE612_009033 [Oryza sativa] BAS77127.1 Os02g0162766 [Oryza sativa Japonica Group]
Os02g0166501	1.96658	1.88634e-13	KAB8086011.1_hypothetical protein EE612_009066 [Oryza sativa] BAS77153.1 Os02g0166501 [Oryza sativa Japonica Group]
Os02g0166600	1.8678	2.74064e-44	BAD25563.1_unknown protein [Oryza sativa Japonica Group] BAD26232.1 unknown protein [Oryza sativa Japonica Group] BAF07915.1 Os02g0166600 [Oryza sativa Japonica Group] BAG91404.1 unnamed protein product [Oryza sativa Japonica Group] BAS77154.1 Os02g0166600 [Oryza sativa Japonica Group]
Os02g0167200	2.20746	0.00222135	XP_015625552.1_pentatricopeptide repeat-containing protein At4g20770 [Oryza sativa Japonica Group] EEC72563.1 hypothetical protein OsI_05996 [Oryza sativa Indica Group] BAD26238.1 putative pentatricopeptide (PPR) repeat-containing protein [Oryza sativa Japonica Group]
Os02g0168100	3.29871	2.50095e-54	KAB8086027.1_hypothetical protein EE612_009086, partial [Oryza sativa] BAF07924.1 Os02g0168100, partial [Oryza sativa Japonica Group] BAS77171.1 Os02g0168100, partial [Oryza sativa Japonica Group]
Os02g0168200	7.05926	5.89571e-138	XP_015624627.1_transcription factor HHO5 [Oryza sativa Japonica Group] KAF2943282.1 hypothetical protein DAI22_02g054200 [Oryza sativa Japonica Group] BAD25711.1 unknown protein [Oryza sativa Japonica Group] BAD26249.1 unknown protein [Oryza sativa Japonica Group] BAF07925.1 Os02g0168200 [Oryza sativa Japonica Group] BAS77172.1 Os02g0168200 [Oryza sativa Japonica Group]
Os02g0168300	5.3935	7.67478e-05	XP_015624289.1_protein JASON [Oryza sativa Japonica Group] EEC72568.1 hypothetical protein OsI_06006 [Oryza sativa Indica Group] KAB8086030.1 hypothetical protein EE612_009092 [Oryza sativa] EEE56388.1 hypothetical protein OsJ_05534 [Oryza sativa Japonica Group] KAF2943283.1 hypothetical protein DAI22_02g054300 [Oryza sativa Japonica Group] BAD25712.1 dentin sialophosphoprotein precursor-like [Or…
Os02g0168400	2.52942	2.79934e-08	KAB8086031.1_hypothetical protein EE612_009093, partial [Oryza sativa] BAS77175.1 Os02g0168400, partial [Oryza sativa Japonica Group]
Os02g0168800	1.7381	2.81549e-41	XP_015627255.1_porphobilinogen deaminase, chloroplastic isoform X1 [Oryza sativa Japonica Group] Q6H6D2.1 RecName: Full=Porphobilinogen deaminase, chloroplastic; Short=PBG; AltName: Full=Hydroxymethylbilane synthase; Short=HMBS; AltName: Full=Pre-uroporphyrinogen synthase; Flags: Precursor [Oryza sativa Japonica Group] EEE56391.1 hypothetical protein OsJ_05540 [Oryza sativa Japonica Group] KAF294…
Os02g0169400	1.13718	4.98328e-06	XP_015624008.1_protein argonaute 17 isoform X1 [Oryza sativa Japonica Group] Q6H6C3.1 RecName: Full=Protein argonaute 17; Short=OsAGO17 [Oryza sativa Japonica Group] EEC72575.1 hypothetical protein OsI_06017 [Oryza sativa Indica Group] KAB8086043.1 hypothetical protein EE612_009106 [Oryza sativa] EEE56394.1 hypothetical protein OsJ_05545 [Oryza sativa Japonica Group] KAF2943303.1 hypothetical pro…
Os02g0173600	4.41057	9.81542e-15	BAF07955.1_Os02g0173600 [Oryza sativa Japonica Group] BAS77222.1 Os02g0173600 [Oryza sativa Japonica Group]
Os02g0173650	5.48778	1.52269e-07	BAS77223.1_Os02g0173650, partial [Oryza sativa Japonica Group]
Os02g0176100	2.2124	1.48071e-63	KAB8086106.1_hypothetical protein EE612_009203, partial [Oryza sativa] BAS77256.1 Os02g0176100, partial [Oryza sativa Japonica Group]
Os02g0178500	2.45312	3.20471e-23	XP_015626275.1_protein CYPRO4 [Oryza sativa Japonica Group] KAB8086127.1 hypothetical protein EE612_009242 [Oryza sativa] EAZ21957.1 hypothetical protein OsJ_05609 [Oryza sativa Japonica Group] KAF2943415.1 hypothetical protein DAI22_02g061800 [Oryza sativa Japonica Group] BAD27998.1 putative dem protein [Oryza sativa Japonica Group] BAF07991.1 Os02g0178500 [Oryza sativa Japonica Group]
Os02g0179800	1.16149	4.8556e-12	XP_015626597.1_autophagy-related protein 11 [Oryza sativa Japonica Group] KAF2943433.1 hypothetical protein DAI22_02g062900 [Oryza sativa Japonica Group] BAD28013.1 unknown protein [Oryza sativa Japonica Group] BAS77295.1 Os02g0179800 [Oryza sativa Japonica Group]
Os02g0180000	2.2351	5.11822e-67	XP_015626405.1_probable protein phosphatase 2C 11 isoform X1 [Oryza sativa Japonica Group] XP_015626406.1 probable protein phosphatase 2C 11 isoform X1 [Oryza sativa Japonica Group] XP_025879030.1 probable protein phosphatase 2C 11 isoform X1 [Oryza sativa Japonica Group] XP_025879031.1 probable protein phosphatase 2C 11 isoform X1 [Oryza sativa Japonica Group] Q6ETK3.1 RecName: Full=Probable pro…
Os02g0181900	2.68628	4.47063e-26	XP_015627597.1_chaperone protein ClpB3, mitochondrial [Oryza sativa Japonica Group] Q0E3C8.3 RecName: Full=Chaperone protein ClpB3, mitochondrial; AltName: Full=ATP-dependent Clp protease ATP-binding subunit ClpB homolog 3; AltName: Full=Casein lytic proteinase B3; Flags: Precursor [Oryza sativa Japonica Group] KAF2943447.1 hypothetical protein DAI22_02g064200 [Oryza sativa Japonica Group] BAS773…
Os02g0185300	1.68342	0.000685802	XP_015623325.1_ent-isokaurene C2/C3-hydroxylase-like [Oryza sativa Japonica Group] KAF2943479.1 hypothetical protein DAI22_02g066700 [Oryza sativa Japonica Group] BAD15409.1 putative cytochrome P450 [Oryza sativa Japonica Group] BAD15439.1 putative cytochrome P450 [Oryza sativa Japonica Group] BAF08028.1 Os02g0185300 [Oryza sativa Japonica Group] BAG91153.1 unnamed protein product [Oryza sativa J…
Os02g0185400	6.99391	1.99636e-09	BAS77346.1_Os02g0185400, partial [Oryza sativa Japonica Group]
Os02g0186100	7.7149	6.49094e-07	BAF08032.2_Os02g0186100 [Oryza sativa Japonica Group] BAS77351.1 Os02g0186100 [Oryza sativa Japonica Group]
Os02g0186200	7.22175	3.49342e-06	XP_015624227.1_ent-isokaurene C2/C3-hydroxylase-like [Oryza sativa Japonica Group] BAD15413.1 putative cytochrome P450 [Oryza sativa Japonica Group] BAD15443.1 putative cytochrome P450 [Oryza sativa Japonica Group] BAS77352.1 Os02g0186200 [Oryza sativa Japonica Group]
Os02g0190500	3.3032	5.65121e-31	XP_015627233.1_protein STRUBBELIG-RECEPTOR FAMILY 8 [Oryza sativa Japonica Group] KAB8086233.1 hypothetical protein EE612_009415 [Oryza sativa] EEE56479.1 hypothetical protein OsJ_05699 [Oryza sativa Japonica Group] KAF2943522.1 hypothetical protein DAI22_02g070600 [Oryza sativa Japonica Group] BAD16477.1 putative leucine-rich repeat transmembrane protein kinase [Oryza sativa Japonica Group] BAF0…
Os02g0190950	3.3837	0.00786571	KAB8086238.1_hypothetical protein EE612_009426, partial [Oryza sativa] BAH91567.1 Os02g0190950, partial [Oryza sativa Japonica Group] BAS77400.1 Os02g0190950, partial [Oryza sativa Japonica Group]
Os02g0191000	4.73884	1.90497e-19	XP_015624344.1_disease resistance protein RPM1 [Oryza sativa Japonica Group] KAB8086239.1 hypothetical protein EE612_009427 [Oryza sativa] EAZ22047.1 hypothetical protein OsJ_05705 [Oryza sativa Japonica Group] KAF2943529.1 hypothetical protein DAI22_02g071100 [Oryza sativa Japonica Group] BAD16483.1 putative RPR1 [Oryza sativa Japonica Group] BAD34011.1 putative RPR1 [Oryza sativa Japonica Group]
Os02g0191300	4.23239	3.05779e-69	XP_015625588.1_amino acid transporter AVT6A [Oryza sativa Japonica Group] XP_015625589.1 amino acid transporter AVT6A [Oryza sativa Japonica Group] KAB8086242.1 hypothetical protein EE612_009430 [Oryza sativa] EAZ22049.1 hypothetical protein OsJ_05707 [Oryza sativa Japonica Group] KAF2943536.1 hypothetical protein DAI22_02g071300 [Oryza sativa Japonica Group] KAF2943537.1 hypothetical protein DAI…
Os02g0191500	2.67625	5.16497e-31	XP_025879045.1_uncharacterized protein LOC4328578 isoform X2 [Oryza sativa Japonica Group] KAB8086243.1 hypothetical protein EE612_009431 [Oryza sativa] EAZ22050.1 hypothetical protein OsJ_05708 [Oryza sativa Japonica Group] KAF2943535.1 hypothetical protein DAI22_02g071400 [Oryza sativa Japonica Group] BAD34014.1 unknown protein [Oryza sativa Japonica Group] BAF08071.1 Os02g0191500 [Oryza sativa…
Os02g0191600	1.89635	0.000458479	KAB8086244.1_hypothetical protein EE612_009433, partial [Oryza sativa] BAS77406.1 Os02g0191600, partial [Oryza sativa Japonica Group]
Os02g0192001	3.30896	2.51605e-05	EAZ22054.1_hypothetical protein OsJ_05712 [Oryza sativa Japonica Group] EEC72660.1 hypothetical protein OsI_06195 [Oryza sativa Indica Group] KAB8086248.1 hypothetical protein EE612_009443 [Oryza sativa] KAF2943545.1 hypothetical protein DAI22_02g071800 [Oryza sativa Japonica Group] BAS77411.1 Os02g0192001 [Oryza sativa Japonica Group]
Os02g0192700	1.18535	0.00115544	XP_015623954.1_peroxiredoxin-2E-2, chloroplastic [Oryza sativa Japonica Group] Q7F8S5.1 RecName: Full=Peroxiredoxin-2E-2, chloroplastic; AltName: Full=Glutaredoxin-dependent peroxiredoxin; AltName: Full=Peroxiredoxin IIE-2; AltName: Full=Thioredoxin peroxidase 2E-2; Flags: Precursor [Oryza sativa Japonica Group] KAF2943551.1 hypothetical protein DAI22_02g072200 [Oryza sativa Japonica Group] BAD15…
Os02g0197500	1.01392	9.97327e-11	KAB8086305.1_hypothetical protein EE612_009520 [Oryza sativa] BAF08113.1 Os02g0197500 [Oryza sativa Japonica Group] BAS77470.1 Os02g0197500 [Oryza sativa Japonica Group]
Os02g0198300	2.4838	1.95788e-42	BAS77483.1_Os02g0198300, partial [Oryza sativa Japonica Group]
Os02g0199500	1.97438	1.57954e-28	XP_015627333.1_F-box protein At3g07870 [Oryza sativa Japonica Group] KAB8086331.1 hypothetical protein EE612_009555 [Oryza sativa] EAZ22120.1 hypothetical protein OsJ_05782 [Oryza sativa Japonica Group] KAF2943629.1 hypothetical protein DAI22_02g078300 [Oryza sativa Japonica Group] BAD15838.1 unknown protein [Oryza sativa Japonica Group] BAD25476.1 unknown protein [Oryza sativa Japonica Group]
Os02g0199800	1.29064	4.70539e-07	XP_015623704.1_C2 and GRAM domain-containing protein At1g03370 [Oryza sativa Japonica Group] KAF2943633.1 hypothetical protein DAI22_02g078600 [Oryza sativa Japonica Group] BAD15842.1 putative C2 domain-containing protein [Oryza sativa Japonica Group] BAD25480.1 putative C2 domain-containing protein [Oryza sativa Japonica Group] BAF08131.1 Os02g0199800 [Oryza sativa Japonica Group] BAG93223.1 unn…
Os02g0202800	1.10483	1.28233e-17	XP_015626734.1_protein FAR1-RELATED SEQUENCE 5 isoform X1 [Oryza sativa Japonica Group] EEE56521.1 hypothetical protein OsJ_05805 [Oryza sativa Japonica Group] KAB8086360.1 hypothetical protein EE612_009590 [Oryza sativa] BAF08148.1 Os02g0202800 [Oryza sativa Japonica Group] BAS77531.1 Os02g0202800 [Oryza sativa Japonica Group]
Os02g0202950	4.18347	2.51423e-16	KAB8086363.1_hypothetical protein EE612_009593, partial [Oryza sativa] BAS77534.1 Os02g0202950, partial [Oryza sativa Japonica Group]
Os02g0203000	3.91238	5.2067e-70	XP_015623711.1_transcription factor HY5 [Oryza sativa Japonica Group] KAB8086364.1 hypothetical protein EE612_009594 [Oryza sativa] BAS77535.1 Os02g0203000 [Oryza sativa Japonica Group]
Os02g0203300	4.89823	1.20279e-10	KAB8086365.1_hypothetical protein EE612_009596 [Oryza sativa] BAS77537.1 Os02g0203300 [Oryza sativa Japonica Group]
Os02g0204201	1.5833	1.75211e-07	KAB8086373.1_hypothetical protein EE612_009608, partial [Oryza sativa] BAS77545.1 Os02g0204201, partial [Oryza sativa Japonica Group]
Os02g0204400	2.26244	6.59981e-19	XP_015623929.1_(6-4)DNA photolyase [Oryza sativa Japonica Group] Q0E2Y1.1 RecName: Full=(6-4)DNA photolyase [Oryza sativa Japonica Group] KAB8086375.1 hypothetical protein EE612_009610 [Oryza sativa] KAF2943667.1 hypothetical protein DAI22_02g081600 [Oryza sativa Japonica Group] BAF08157.2 Os02g0204400 [Oryza sativa Japonica Group] BAS77547.1 Os02g0204400 [Oryza sativa Japonica Group]
Os02g0208600	1.13555	6.2474e-22	XP_015626002.1_death-inducer obliterator 1 [Oryza sativa Japonica Group] KAF2943698.1 hypothetical protein DAI22_02g083900 [Oryza sativa Japonica Group] BAD24999.1 PHD finger protein-like [Oryza sativa Japonica Group] BAD25008.1 PHD finger protein-like [Oryza sativa Japonica Group]
Os02g0209400	1.99679	0.00653799	XP_015624225.1_uncharacterized protein LOC4328696 [Oryza sativa Japonica Group] KAB8086417.1 hypothetical protein EE612_009686 [Oryza sativa] KAF2943707.1 hypothetical protein DAI22_02g084500 [Oryza sativa Japonica Group] BAD25016.1 unknown protein [Oryza sativa Japonica Group] BAF08179.1 Os02g0209400 [Oryza sativa Japonica Group] BAG98285.1 unnamed protein product [Oryza sativa Japonica Group]
*Os02g0211500	2.65818	4.69496e-13	.
Os02g0214500	3.69207	1.27311e-44	XP_015625739.1_NAC domain-containing protein 48-like [Oryza sativa Japonica Group] KAB8086443.1 hypothetical protein EE612_009742 [Oryza sativa] ABL74566.1 NAC6 [Oryza sativa Japonica Group] EAZ22224.1 hypothetical protein OsJ_05880 [Oryza sativa Japonica Group] KAF2943749.1 hypothetical protein DAI22_02g088300 [Oryza sativa Japonica Group] BAD25040.1 putative OsNAC6 protein [Oryza sativa Japonic…
Os02g0214900	6.20043	4.80954e-05	XP_015623652.1_histone deacetylase 3 isoform X1 [Oryza sativa Japonica Group] Q7Y0Y6.1 RecName: Full=Histone deacetylase 3; Short=OsHDAC3 [Oryza sativa Japonica Group] KAB8086445.1 hypothetical protein EE612_009746 [Oryza sativa] AAP47173.1 histone deacetylase HDAC3 [Oryza sativa Japonica Group] KAF2943751.1 hypothetical protein DAI22_02g088600 [Oryza sativa Japonica Group] BAD25048.1 histone dea…
Os02g0215200	2.32964	2.16047e-22	AAP47172.1_histone deacetylase HDAC2 [Oryza sativa Japonica Group] KAB8086453.1 hypothetical protein EE612_009754 [Oryza sativa] BAS77632.1 Os02g0215200 [Oryza sativa Japonica Group]
Os02g0215700	1.23429	8.91407e-08	KAB8086460.1_hypothetical protein EE612_009764, partial [Oryza sativa] BAS77638.1 Os02g0215700, partial [Oryza sativa Japonica Group]
Os02g0218500	1.72119	0.0086864	KAB8086488.1_hypothetical protein EE612_009798 [Oryza sativa] BAF08219.1 Os02g0218500 [Oryza sativa Japonica Group] BAS77675.1 Os02g0218500 [Oryza sativa Japonica Group]
Os02g0218700	12.492	1.01033e-23	XP_015624763.1_allene oxide synthase 3 [Oryza sativa Japonica Group] Q6Z6L1.1 RecName: Full=Allene oxide synthase 3; AltName: Full=Cytochrome P450 74A3; AltName: Full=Hydroperoxide dehydrase 3 [Oryza sativa Japonica Group] KAB8086491.1 hypothetical protein EE612_009801 [Oryza sativa] KAF2943783.1 hypothetical protein DAI22_02g091600 [Oryza sativa Japonica Group] BAD17182.1 putative allene oxide s…
Os02g0222500	2.1685	5.75307e-08	BAS77713.1_Os02g0222500, partial [Oryza sativa Japonica Group]
Os02g0227000	2.36912	3.69378e-39	XP_015627370.1_endoribonuclease YBEY, chloroplastic [Oryza sativa Japonica Group] XP_025879113.1 endoribonuclease YBEY, chloroplastic [Oryza sativa Japonica Group] KAB8086545.1 hypothetical protein EE612_009894 [Oryza sativa] KAF2943859.1 hypothetical protein DAI22_02g096700 [Oryza sativa Japonica Group] BAD25662.1 haloacid dehalogenase-like hydrolase-like [Oryza sativa Japonica Group] BAD25858.1…
Os02g0227100	6.8316	5.89033e-143	KAB8086546.1_hypothetical protein EE612_009895, partial [Oryza sativa] BAS77745.1 Os02g0227100, partial [Oryza sativa Japonica Group]
Os02g0229800	2.07044	7.68399e-05	XP_015624243.1_uncharacterized protein LOC4328801 [Oryza sativa Japonica Group] KAB8086566.1 hypothetical protein EE612_009922 [Oryza sativa] KAF2943886.1 hypothetical protein DAI22_02g098400 [Oryza sativa Japonica Group] BAD26166.1 hypothetical protein [Oryza sativa Japonica Group] BAF08276.2 Os02g0229800 [Oryza sativa Japonica Group] BAS77766.1 Os02g0229800 [Oryza sativa Japonica Group]
Os02g0230000	1.22422	0.000204061	XP_015623755.1_uncharacterized protein LOC4328802 isoform X3 [Oryza sativa Japonica Group] EEC72781.1 hypothetical protein OsI_06454 [Oryza sativa Indica Group] KAB8086568.1 hypothetical protein EE612_009926 [Oryza sativa] EEE56605.1 hypothetical protein OsJ_05975 [Oryza sativa Japonica Group] KAB8086569.1 hypothetical protein EE612_009926 [Oryza sativa] KAF2943888.1 hypothetical protein DAI22_02…
Os02g0231700	3.03932	4.36029e-10	XP_015623940.1_probable LRR receptor-like serine/threonine-protein kinase At3g47570 [Oryza sativa Japonica Group] KAF2943896.1 hypothetical protein DAI22_02g099400 [Oryza sativa Japonica Group] BAD27699.1 putative protein kinase Xa21 [Oryza sativa Japonica Group] BAD28119.1 putative protein kinase Xa21 [Oryza sativa Japonica Group] BAS77781.1 Os02g0231700 [Oryza sativa Japonica Group]
Os02g0232000	1.87335	4.64371e-07	XP_015623571.1_heat stress transcription factor C-2a [Oryza sativa Japonica Group] Q6EUG4.1 RecName: Full=Heat stress transcription factor C-2a; AltName: Full=Heat stress transcription factor 5; Short=OsHsf-05 [Oryza sativa Japonica Group] KAB8086580.1 hypothetical protein EE612_009953 [Oryza sativa] KAF2943898.1 hypothetical protein DAI22_02g099600 [Oryza sativa Japonica Group] BAD27705.1 putati…
Os02g0233200	1.69267	0.0103554	XP_015624154.1_protein BZR1 homolog 4 [Oryza sativa Japonica Group] Q6EUF1.2 RecName: Full=Protein BZR1 homolog 4; Short=OsBZR4; AltName: Full=Protein BRASSINAZOLE-RESISTANT 1 homolog 4 [Oryza sativa Japonica Group] KAB8086591.1 hypothetical protein EE612_009970 [Oryza sativa] KAF2943911.1 hypothetical protein DAI22_02g100300 [Oryza sativa Japonica Group] BAS77796.1 Os02g0233200 [Oryza sativa Jap…
*Os02g0235050	1.08691	0.0130777	.
Os02g0240100	1.10928	8.98715e-09	XP_015625546.1_peroxidase 70 [Oryza sativa Japonica Group] KAB8086623.1 hypothetical protein EE612_010035 [Oryza sativa] KAF2943941.1 hypothetical protein DAI22_02g102900 [Oryza sativa Japonica Group] BAD28869.1 putative bacterial-induced peroxidase precursor [Oryza sativa Japonica Group] BAF08314.2 Os02g0240100 [Oryza sativa Japonica Group] BAG98261.1 unnamed protein product [Oryza sativa Japoni…
Os02g0241100	1.12112	4.12465e-09	XP_015625547.1_calmodulin-binding receptor kinase CaMRLK [Oryza sativa Japonica Group] KAB8086625.1 hypothetical protein EE612_010040 [Oryza sativa] KAF2943945.1 hypothetical protein DAI22_02g103400 [Oryza sativa Japonica Group] BAD28878.1 Brassinosteroid LRR receptor kinase precursor-like [Oryza sativa Japonica Group] BAF08317.1 Os02g0241100 [Oryza sativa Japonica Group] BAS77838.1 Os02g0241100 …
Os02g0247000	1.1769	0.0100907	KAB8086654.1_hypothetical protein EE612_010094 [Oryza sativa] BAS77880.1 Os02g0247000 [Oryza sativa Japonica Group]
Os02g0247200	1.34083	3.0513e-05	XP_015622789.1_T-complex protein 1 subunit gamma [Oryza sativa Japonica Group] KAF2943994.1 hypothetical protein DAI22_02g106800 [Oryza sativa Japonica Group] BAD19953.1 putative chaperonin containing TCP1, subunit 3 (gamma) [Oryza sativa Japonica Group] BAF08344.1 Os02g0247200 [Oryza sativa Japonica Group] BAG95347.1 unnamed protein product [Oryza sativa Japonica Group] BAS77882.1 Os02g0247200 […
Os02g0248200	1.3774	0.00577634	BAS77890.1_Os02g0248200 [Oryza sativa Japonica Group]
Os02g0249700	1.7455	0.000588519	XP_015623785.1_uncharacterized protein LOC4328882 [Oryza sativa Japonica Group] EAZ22422.1 hypothetical protein OsJ_06083 [Oryza sativa Japonica Group] KAF2944016.1 hypothetical protein DAI22_02g108500 [Oryza sativa Japonica Group] BAD19148.1 unknown protein [Oryza sativa Japonica Group] BAD19801.1 unknown protein [Oryza sativa Japonica Group] BAF08354.1 Os02g0249700 [Oryza sativa Japonica Group]
Os02g0250600	3.09628	0.0226706	XP_015625436.1_embryonic protein DC-8 [Oryza sativa Japonica Group] EAZ22429.1 hypothetical protein OsJ_06090 [Oryza sativa Japonica Group] KAF2944025.1 hypothetical protein DAI22_02g109200 [Oryza sativa Japonica Group] BAD19162.1 putative late embryogenesis abundant domain-containing protein [Oryza sativa Japonica Group] BAF08359.1 Os02g0250600 [Oryza sativa Japonica Group] BAS77912.1 Os02g02506…
Os02g0251800	1.47785	5.44919e-07	XP_015623624.1_uncharacterized protein LOC9269034 [Oryza sativa Japonica Group] KAB8086675.1 hypothetical protein EE612_010132 [Oryza sativa] EAZ22432.1 hypothetical protein OsJ_06101 [Oryza sativa Japonica Group] KAF2944029.1 hypothetical protein DAI22_02g109600 [Oryza sativa Japonica Group] BAD19165.1 hypothetical protein [Oryza sativa Japonica Group] BAD19759.1 hypothetical protein [Oryza sati…
Os02g0253700	2.35677	0.0091876	XP_015624900.1_uncharacterized protein LOC4328907 [Oryza sativa Japonica Group] KAF2944040.1 hypothetical protein DAI22_02g110600 [Oryza sativa Japonica Group] BAD28209.1 unknown protein [Oryza sativa Japonica Group] BAF08369.1 Os02g0253700 [Oryza sativa Japonica Group] BAG93024.1 unnamed protein product [Oryza sativa Japonica Group] BAS77927.1 Os02g0253700 [Oryza sativa Japonica Group]
Os02g0259600	1.82549	2.65003e-38	XP_015623613.1_50S ribosomal protein L21, chloroplastic [Oryza sativa Japonica Group] KAB8086731.1 hypothetical protein EE612_010220 [Oryza sativa] EAZ22476.1 hypothetical protein OsJ_06142 [Oryza sativa Japonica Group] KAF2944082.1 hypothetical protein DAI22_02g113600 [Oryza sativa Japonica Group] BAD20071.1 putative 50S ribosomal protein L21, chloroplast [Oryza sativa Japonica Group] BAD20117.1…
Os02g0259850	6.69761	1.40022e-08	KAB8086733.1_hypothetical protein EE612_010221, partial [Oryza sativa] BAS77980.1 Os02g0259850, partial [Oryza sativa Japonica Group]
Os02g0259900	4.04696	3.42862e-17	BAS77981.1_Os02g0259900, partial [Oryza sativa Japonica Group]
Os02g0260200	1.68744	1.79283e-24	XP_015622553.1_F-box/kelch-repeat protein At3g61590 [Oryza sativa Japonica Group] ADQ13183.1 LP [Oryza sativa Japonica Group]
Os02g0264700	1.58857	4.45948e-24	BAF08409.1_Os02g0264700, partial [Oryza sativa Japonica Group] BAS78003.1 Os02g0264700, partial [Oryza sativa Japonica Group]
Os02g0264800	2.7716	0.0152262	XP_015624149.1_arabinogalactan protein 20 [Oryza sativa Japonica Group] EAY85285.1 hypothetical protein OsI_06656 [Oryza sativa Indica Group] KAB8086752.1 hypothetical protein EE612_010273 [Oryza sativa] EAZ22503.1 hypothetical protein OsJ_06165 [Oryza sativa Japonica Group] KAF2944110.1 hypothetical protein DAI22_02g116500 [Oryza sativa Japonica Group] BAD27885.1 unknown protein [Oryza sativa Ja…
Os02g0265800	2.75502	0.0466598	XP_015625101.1_uncharacterized protein LOC107276106 [Oryza sativa Japonica Group] EAY85290.1 hypothetical protein OsI_06661 [Oryza sativa Indica Group] KAB8086760.1 hypothetical protein EE612_010284 [Oryza sativa] EAZ22508.1 hypothetical protein OsJ_06172 [Oryza sativa Japonica Group] KAF2944115.1 hypothetical protein DAI22_02g117000 [Oryza sativa Japonica Group] BAS78012.1 Os02g0265800 [Oryza sa…
Os02g0266000	1.57818	8.57961e-15	XP_015623246.1_N-(5&apos;-phosphoribosyl)anthranilate isomerase 1, chloroplastic [Oryza sativa Japonica Group] EEE56701.1 hypothetical protein OsJ_06174 [Oryza sativa Japonica Group] BAD27896.1 putative phosphoribosylanthranilate isomerase 1 (PAI1) [Oryza sativa Japonica Group] BAH01238.1 unnamed protein product [Oryza sativa Japonica Group] BAS78016.1 Os02g0266000 [Oryza sativa Japonica Group]
Os02g0266500	1.91761	4.83598e-35	KAB8086769.1_hypothetical protein EE612_010292 [Oryza sativa] BAS78020.1 Os02g0266500 [Oryza sativa Japonica Group]
Os02g0267000	2.2241	2.41553e-28	XP_015625528.1_chloroplast processing peptidase [Oryza sativa Japonica Group] KAB8086772.1 hypothetical protein EE612_010296 [Oryza sativa] EEE56705.1 hypothetical protein OsJ_06181 [Oryza sativa Japonica Group] KAF2944127.1 hypothetical protein DAI22_02g117800 [Oryza sativa Japonica Group] BAD28619.1 putative signal peptidase I [Oryza sativa Japonica Group] BAF08423.1 Os02g0267000 [Oryza sativa …
Os02g0269200	5.37862	5.98602e-148	XP_015623481.1_dynein light chain LC6, flagellar outer arm [Oryza sativa Japonica Group] XP_015623482.1 dynein light chain LC6, flagellar outer arm [Oryza sativa Japonica Group] KAB8086785.1 hypothetical protein EE612_010317 [Oryza sativa] EEE56706.1 hypothetical protein OsJ_06195 [Oryza sativa Japonica Group] KAF2944139.1 hypothetical protein DAI22_02g119200 [Oryza sativa Japonica Group] KAF2944…
Os02g0269650	4.14696	1.32083e-08	KAB8086788.1_hypothetical protein EE612_010324, partial [Oryza sativa] BAS78047.1 Os02g0269650, partial [Oryza sativa Japonica Group]
Os02g0271000	1.26584	0.0249302	XP_015624038.1_subtilisin-like protease SBT3.9 [Oryza sativa Japonica Group] EAY85322.1 hypothetical protein OsI_06700 [Oryza sativa Indica Group] KAB8086794.1 hypothetical protein EE612_010339 [Oryza sativa] EAZ22534.1 hypothetical protein OsJ_06201 [Oryza sativa Japonica Group] KAF2944145.1 hypothetical protein DAI22_02g119600 [Oryza sativa Japonica Group] BAD29425.1 putative subtilisin-like se…
Os02g0273000	4.53951	1.08219e-73	XP_015627173.1_uridine kinase-like protein 3 [Oryza sativa Japonica Group] XP_015627174.1 uridine kinase-like protein 3 [Oryza sativa Japonica Group] XP_025879154.1 uridine kinase-like protein 3 [Oryza sativa Japonica Group] EEC72894.1 hypothetical protein OsI_06715 [Oryza sativa Indica Group] KAB8086805.1 hypothetical protein EE612_010368 [Oryza sativa] EEE56713.1 hypothetical protein OsJ_06214 …
Os02g0273800	4.06872	1.57146e-245	XP_015623115.2_proteinaceous RNase P 1, chloroplastic/mitochondrial isoform X1 [Oryza sativa Japonica Group]
Os02g0274100	2.02191	7.29755e-31	XP_015625624.1_peroxisomal fatty acid beta-oxidation multifunctional protein [Oryza sativa Japonica Group] Q8W1L6.2 RecName: Full=Peroxisomal fatty acid beta-oxidation multifunctional protein; Short=MFP; Includes: RecName: Full=Enoyl-CoA hydratase/3-2-trans-enoyl-CoA isomerase/3-hydroxybutyryl-CoA epimerase; Includes: RecName: Full=3-hydroxyacyl-CoA dehydrogenase [Oryza sativa Japonica Group] KAB…
*Os02g0274350	2.79369	6.97193e-11	.
Os02g0280700	1.71604	9.23817e-08	XP_015623838.1_protein SRG1 [Oryza sativa Japonica Group] XP_015623839.1 protein SRG1 [Oryza sativa Japonica Group] XP_015623840.1 protein SRG1 [Oryza sativa Japonica Group] XP_015623841.1 protein SRG1 [Oryza sativa Japonica Group] XP_015623842.1 protein SRG1 [Oryza sativa Japonica Group] XP_015623843.1 protein SRG1 [Oryza sativa Japonica Group] KAB8086846.1 hypothetical protein EE612_010442 [Ory…
Os02g0282600	1.55824	5.17939e-07	KAB8086858.1_hypothetical protein EE612_010469, partial [Oryza sativa] BAS78135.1 Os02g0282600, partial [Oryza sativa Japonica Group]
Os02g0282900	1.159	2.97214e-10	XP_015622876.1_ABC transporter E family member 2 [Oryza sativa Japonica Group] XP_025879179.1 ABC transporter E family member 2 [Oryza sativa Japonica Group] XP_025879180.1 ABC transporter E family member 2 [Oryza sativa Japonica Group] KAB8086859.1 hypothetical protein EE612_010472 [Oryza sativa] EAZ22601.1 hypothetical protein OsJ_06269 [Oryza sativa Japonica Group] KAF2944223.1 hypothetical pr…
Os02g0286500	5.46474	0.0142224	KAB8086873.1_hypothetical protein EE612_010503 [Oryza sativa] BAS78154.1 Os02g0286500 [Oryza sativa Japonica Group]
Os02g0286850	1.23495	0.0103238	BAS78156.1_Os02g0286850 [Oryza sativa Japonica Group]
Os02g0287000	1.03887	9.43725e-18	XP_015627368.1_40S ribosomal protein S3a-like [Oryza sativa Japonica Group] EAY85405.1 hypothetical protein OsI_06784 [Oryza sativa Indica Group] KAB8086878.1 hypothetical protein EE612_010511 [Oryza sativa] KAF2944241.1 hypothetical protein DAI22_02g127500 [Oryza sativa Japonica Group] BAD21513.1 putative ribosomal protein S3a, cytosolic [Oryza sativa Japonica Group] BAD21711.1 putative ribosoma…
Os02g0287900	5.24774	3.51005e-32	XP_015624698.1_uncharacterized protein LOC4329043 [Oryza sativa Japonica Group] KAB8086881.1 hypothetical protein EE612_010517 [Oryza sativa] KAF2944245.1 hypothetical protein DAI22_02g127900 [Oryza sativa Japonica Group] BAF08493.1 Os02g0287900 [Oryza sativa Japonica Group] BAG97705.1 unnamed protein product [Oryza sativa Japonica Group] BAS78164.1 Os02g0287900 [Oryza sativa Japonica Group]
Os02g0298100	2.33225	8.75078e-48	KAB8086936.1_hypothetical protein EE612_010619 [Oryza sativa] BAF08527.1 Os02g0298100 [Oryza sativa Japonica Group] BAS78234.1 Os02g0298100 [Oryza sativa Japonica Group]
Os02g0298900	1.92544	8.48481e-12	KAB8086938.1_hypothetical protein EE612_010595 [Oryza sativa] KAB8086939.1 hypothetical protein EE612_010595 [Oryza sativa] KAF2944321.1 hypothetical protein DAI22_02g133600 [Oryza sativa Japonica Group] BAS78237.1 Os02g0298900 [Oryza sativa Japonica Group]
Os02g0300700	2.00682	1.75868e-23	XP_015623633.1_eukaryotic translation initiation factor 1A [Oryza sativa Japonica Group] EAY85480.1 hypothetical protein OsI_06857 [Oryza sativa Indica Group] KAB8086944.1 hypothetical protein EE612_010637 [Oryza sativa] EAZ22697.1 hypothetical protein OsJ_06368 [Oryza sativa Japonica Group] KAF2944330.1 hypothetical protein DAI22_02g134200 [Oryza sativa Japonica Group] CAD91550.1 eukaryotic tran…
Os02g0305700	1.11732	3.15892e-15	XP_015625910.1_uncharacterized protein LOC4329110 [Oryza sativa Japonica Group] XP_015625912.1 uncharacterized protein LOC4329110 [Oryza sativa Japonica Group] XP_015625913.1 uncharacterized protein LOC4329110 [Oryza sativa Japonica Group] KAF2944367.1 hypothetical protein DAI22_02g136500 [Oryza sativa Japonica Group] BAD23576.1 unknown protein [Oryza sativa Japonica Group] BAG94024.1 unnamed pro…
Os02g0307800	1.17646	5.23537e-22	XP_015623625.1_uncharacterized protein LOC4329119 [Oryza sativa Japonica Group] KAB8086981.1 hypothetical protein EE612_010703 [Oryza sativa] EAZ22736.1 hypothetical protein OsJ_06408 [Oryza sativa Japonica Group] KAF2944395.1 hypothetical protein DAI22_02g138900 [Oryza sativa Japonica Group] BAD16208.1 unknown protein [Oryza sativa Japonica Group] BAF08557.1 Os02g0307800 [Oryza sativa Japonica G…
Os02g0308800	4.45119	2.49733e-05	XP_015624897.1_fasciclin-like arabinogalactan protein 13 [Oryza sativa Japonica Group] BAD16216.1 putative fasciclin-like arabinogalactan-protein [Oryza sativa Japonica Group] BAG87608.1 unnamed protein product [Oryza sativa Japonica Group] BAG96412.1 unnamed protein product [Oryza sativa Japonica Group] BAG96762.1 unnamed protein product [Oryza sativa Japonica Group] BAS78309.1 Os02g0308800 [Ory…
Os02g0313400	1.05746	1.85834e-13	XP_015627484.1_apoptosis inhibitor 5-like protein API5 [Oryza sativa Japonica Group] Q6Z6S1.1 RecName: Full=Apoptosis inhibitor 5-like protein API5; AltName: Full=Protein APOPTOSIS INHIBITOR 5 [Oryza sativa Japonica Group] EAZ22757.1 hypothetical protein OsJ_06432 [Oryza sativa Japonica Group] KAF2944415.1 hypothetical protein DAI22_02g140800 [Oryza sativa Japonica Group] BAD15974.1 putative fibr…
Os02g0313450	1.16527	4.37418e-15	XP_015625681.1_uncharacterized protein LOC9272178 isoform X2 [Oryza sativa Japonica Group] EEE56830.1 hypothetical protein OsJ_06433 [Oryza sativa Japonica Group] KAB8087006.1 hypothetical protein EE612_010759 [Oryza sativa] KAF2944418.1 hypothetical protein DAI22_02g140900 [Oryza sativa Japonica Group] BAS78331.1 Os02g0313450 [Oryza sativa Japonica Group]
Os02g0317300	1.03955	2.6305e-11	XP_015627753.1_putative F-box/LRR-repeat protein 23 [Oryza sativa Japonica Group] KAB8087023.1 hypothetical protein EE612_010798 [Oryza sativa] KAF2944439.1 hypothetical protein DAI22_02g142900 [Oryza sativa Japonica Group] BAD15715.1 putative N7 protein [Oryza sativa Japonica Group] BAF08585.1 Os02g0317300 [Oryza sativa Japonica Group] BAG92653.1 unnamed protein product [Oryza sativa Japonica Gr…
Os02g0319400	1.32849	6.74621e-05	KAB8087039.1_hypothetical protein EE612_010819 [Oryza sativa] KAF2944456.1 hypothetical protein DAI22_02g144300 [Oryza sativa Japonica Group] BAD28952.1 unknown protein [Oryza sativa Japonica Group] BAF08595.1 Os02g0319400 [Oryza sativa Japonica Group] BAG88477.1 unnamed protein product [Oryza sativa Japonica Group]
Os02g0321000	1.0637	8.91345e-05	XP_015623354.1_pentatricopeptide repeat-containing protein At1g09900 [Oryza sativa Japonica Group] XP_015623355.1 pentatricopeptide repeat-containing protein At1g09900 [Oryza sativa Japonica Group] XP_015623356.1 pentatricopeptide repeat-containing protein At1g09900 [Oryza sativa Japonica Group] KAB8087046.1 hypothetical protein EE612_010831 [Oryza sativa] KAF2944470.1 hypothetical protein DAI22_…
*Os02g0322500	1.52509	2.75388e-34	.
Os02g0324700	1.30108	2.82265e-11	KAB8087063.1_hypothetical protein EE612_010861, partial [Oryza sativa] BAS78401.1 Os02g0324700, partial [Oryza sativa Japonica Group]
Os02g0327500	1.13125	1.69316e-05	XP_015623074.1_uncharacterized protein LOC4329194 [Oryza sativa Japonica Group] KAB8087079.1 hypothetical protein EE612_010886 [Oryza sativa] EEE56873.1 hypothetical protein OsJ_06510 [Oryza sativa Japonica Group] KAF2944521.1 hypothetical protein DAI22_02g148400 [Oryza sativa Japonica Group] BAD16024.1 unknown protein [Oryza sativa Japonica Group] BAD16394.1 unknown protein [Oryza sativa Japonic…
Os02g0328300	1.31237	5.87819e-28	XP_015622711.1_fruit protein pKIWI502 isoform X1 [Oryza sativa Japonica Group] EEC73060.1 hypothetical protein OsI_07017 [Oryza sativa Indica Group] KAB8087082.1 hypothetical protein EE612_010898 [Oryza sativa] KAF2944524.1 hypothetical protein DAI22_02g148700 [Oryza sativa Japonica Group] KAF2944525.1 hypothetical protein DAI22_02g148700 [Oryza sativa Japonica Group] BAD15791.1 putative fruit pr…
Os02g0330200	3.1464	0.0146714	XP_015622780.1_uncharacterized protein LOC4329205 [Oryza sativa Japonica Group] Q6ZFR0.1 RecName: Full=Alpha-1,3-arabinosyltransferase XAT2; AltName: Full=Xylan arabinosyltransferase 2; Short=OsXAT2 [Oryza sativa Japonica Group] EEC73064.1 hypothetical protein OsI_07022 [Oryza sativa Indica Group] KAB8087094.1 hypothetical protein EE612_010923 [Oryza sativa] EEE56880.1 hypothetical protein OsJ_06…
*Os02g0330601	1.35972	3.28572e-05	.
Os02g0332450	5.46334	1.0674e-47	BAS78444.1_Os02g0332450, partial [Oryza sativa Japonica Group]
Os02g0445200	1.25525	0.000131626	BAS78489.1_Os02g0445200 [Oryza sativa Japonica Group]
Os02g0453500	7.30245	3.85674e-06	KAB8087152.1_hypothetical protein EE612_011103, partial [Oryza sativa] BAS78513.1 Os02g0453500, partial [Oryza sativa Japonica Group]
Os02g0454500	4.9328	2.9856e-09	XP_015624132.1_probable long-chain-alcohol O-fatty-acyltransferase 4 [Oryza sativa Japonica Group] EAY85727.1 hypothetical protein OsI_07093 [Oryza sativa Indica Group] KAB8087156.1 hypothetical protein EE612_011110 [Oryza sativa] KAF2944653.1 hypothetical protein DAI22_02g158600 [Oryza sativa Japonica Group] BAD19919.1 putative wax synthase [Oryza sativa Japonica Group] BAF08686.1 Os02g0454500 […
Os02g0454950	7.2596	2.0579e-06	KAB8087158.1_hypothetical protein EE612_011116 [Oryza sativa] KAF2944655.1 hypothetical protein DAI22_02g158800 [Oryza sativa Japonica Group] BAS78520.1 Os02g0454950 [Oryza sativa Japonica Group]
Os02g0455400	4.06305	3.70174e-83	BAS78521.1_Os02g0455400, partial [Oryza sativa Japonica Group]
Os02g0456500	1.17821	1.36882e-05	KAB8087164.1_hypothetical protein EE612_011124 [Oryza sativa] BAS78526.1 Os02g0456500 [Oryza sativa Japonica Group]
Os02g0459300	6.2766	0.000205851	KAB8087178.1_hypothetical protein EE612_011155, partial [Oryza sativa] BAS78540.1 Os02g0459300, partial [Oryza sativa Japonica Group]
Os02g0459400	3.49085	3.2248e-34	KAB8087179.1_hypothetical protein EE612_011156, partial [Oryza sativa] BAS78541.1 Os02g0459400, partial [Oryza sativa Japonica Group]
Os02g0459600	3.82933	1.25579e-08	BAF08699.2_Os02g0459600, partial [Oryza sativa Japonica Group]
Os02g0461200	1.52968	1.74919e-12	XP_015623189.1_uncharacterized protein LOC4329297 [Oryza sativa Japonica Group] KAB8087186.1 hypothetical protein EE612_011167 [Oryza sativa] KAF2944685.1 hypothetical protein DAI22_02g161200 [Oryza sativa Japonica Group] BAD19636.1 unknown protein [Oryza sativa Japonica Group] BAF08704.1 Os02g0461200 [Oryza sativa Japonica Group] BAG88717.1 unnamed protein product [Oryza sativa Japonica Group]
Os02g0462000	2.9368	9.07865e-49	KAB8087198.1_hypothetical protein EE612_011179 [Oryza sativa] KAB8087199.1 hypothetical protein EE612_011179 [Oryza sativa] BAS78562.1 Os02g0462000 [Oryza sativa Japonica Group]
Os02g0462500	1.37106	1.77255e-17	KAB8087202.1_hypothetical protein EE612_011186, partial [Oryza sativa] BAS78565.1 Os02g0462500, partial [Oryza sativa Japonica Group]
Os02g0462800	2.08626	4.40961e-09	XP_015624842.1_WRKY transcription factor WRKY51-like [Oryza sativa Japonica Group] KAB8087203.1 hypothetical protein EE612_011187 [Oryza sativa] AKM05615.1 WRKY transcription factor [Oryza sativa Japonica Group] KAF2944696.1 hypothetical protein DAI22_02g162100 [Oryza sativa Japonica Group] BAD19817.1 WRKY transcription factor 42&lt;WRKY42 [Oryza sativa Japonica Group] BAF08714.1 Os02g0462800 [Or…
Os02g0463401	2.20945	0.00491627	EAY85772.1_hypothetical protein OsI_07133 [Oryza sativa Indica Group] EAZ22958.1 hypothetical protein OsJ_06650 [Oryza sativa Japonica Group] KAB8087205.1 hypothetical protein EE612_011189 [Oryza sativa] KAF2944699.1 hypothetical protein DAI22_02g162500 [Oryza sativa Japonica Group] BAD19822.1 hypothetical protein [Oryza sativa Japonica Group]
Os02g0464550	4.28414	0.00215454	KAB8087210.1_hypothetical protein EE612_011197, partial [Oryza sativa] BAH91679.1 Os02g0464550, partial [Oryza sativa Japonica Group] BAS78576.1 Os02g0464550, partial [Oryza sativa Japonica Group]
Os02g0465900	2.52989	2.07215e-40	XP_015625958.1_gamma-glutamylcyclotransferase 2-2 [Oryza sativa Japonica Group] KAB8087218.1 hypothetical protein EE612_011209 [Oryza sativa] KAF2944721.1 hypothetical protein DAI22_02g163800 [Oryza sativa Japonica Group] BAD19560.1 putative OsCTTP [Oryza sativa Japonica Group] BAF08725.1 Os02g0465900 [Oryza sativa Japonica Group] BAG92372.1 unnamed protein product [Oryza sativa Japonica Group]
Os02g0466400	7.09818	1.44202e-09	KAB8087220.1_hypothetical protein EE612_011215, partial [Oryza sativa] BAF08726.1 Os02g0466400, partial [Oryza sativa Japonica Group] BAS78587.1 Os02g0466400, partial [Oryza sativa Japonica Group]
Os02g0469300	2.23011	3.36523e-45	KAB8087241.1_hypothetical protein EE612_011247 [Oryza sativa] BAD19378.1 ATP-binding region, ATPase-like domain-containing protein-like [Oryza sativa Japonica Group] BAS78612.1 Os02g0469300 [Oryza sativa Japonica Group]
Os02g0470000	2.79912	1.2917e-46	XP_015624639.1_pentatricopeptide repeat-containing protein At1g09900 [Oryza sativa Japonica Group] KAF2944758.1 hypothetical protein DAI22_02g166100 [Oryza sativa Japonica Group] KAF2944759.1 hypothetical protein DAI22_02g166100 [Oryza sativa Japonica Group] BAD19472.1 putative PPR protein [Oryza sativa Japonica Group] BAD19582.1 putative PPR protein [Oryza sativa Japonica Group] BAF08744.1 Os02g…
Os02g0470600	1.53419	9.40775e-23	BAS78620.1_Os02g0470600 [Oryza sativa Japonica Group]
Os02g0471100	2.87929	1.91289e-09	EEE56973.1_hypothetical protein OsJ_06694 [Oryza sativa Japonica Group] BAD19483.1 unknown protein [Oryza sativa Japonica Group] BAF08747.1 Os02g0471100 [Oryza sativa Japonica Group] BAS78622.1 Os02g0471100 [Oryza sativa Japonica Group]
Os02g0471300	1.02347	0.0269771	XP_015626466.1_monooxygenase 1 [Oryza sativa Japonica Group] KAB8087250.1 hypothetical protein EE612_011263 [Oryza sativa] EAZ23001.1 hypothetical protein OsJ_06696 [Oryza sativa Japonica Group] KAF2944767.1 hypothetical protein DAI22_02g166600 [Oryza sativa Japonica Group] BAD19484.1 putative monooxygenase [Oryza sativa Japonica Group] BAF08748.1 Os02g0471300 [Oryza sativa Japonica Group]
Os02g0471500	2.35482	4.90677e-32	XP_015626465.1_probable protein phosphatase 2C 14 [Oryza sativa Japonica Group] Q6K6N7.1 RecName: Full=Probable protein phosphatase 2C 14; Short=OsPP2C14 [Oryza sativa Japonica Group] KAB8087251.1 hypothetical protein EE612_011264 [Oryza sativa] KAF2944768.1 hypothetical protein DAI22_02g166700 [Oryza sativa Japonica Group] BAD19485.1 putative protein phosphatase 2C [Oryza sativa Japonica Group] …
Os02g0473000	1.1102	6.06429e-24	KAB8087256.1_hypothetical protein EE612_011278, partial [Oryza sativa] BAF08750.1 Os02g0473000, partial [Oryza sativa Japonica Group] BAS78633.1 Os02g0473000, partial [Oryza sativa Japonica Group]
Os02g0473200	1.30105	2.1442e-12	XP_015626877.1_aspartic proteinase-like protein 2 isoform X1 [Oryza sativa Japonica Group] KAB8087258.1 hypothetical protein EE612_011283 [Oryza sativa] KAF2944775.1 hypothetical protein DAI22_02g167200 [Oryza sativa Japonica Group] BAD19621.1 putative aspartic proteinase nepenthesin [Oryza sativa Japonica Group] BAD21978.1 putative aspartic proteinase nepenthesin [Oryza sativa Japonica Group] BA…
Os02g0474000	1.57557	1.61259e-38	XP_015626134.1_F-box only protein 8 [Oryza sativa Japonica Group] KAB8087261.1 hypothetical protein EE612_011287 [Oryza sativa] KAF2944778.1 hypothetical protein DAI22_02g167600 [Oryza sativa Japonica Group] BAS78639.1 Os02g0474000 [Oryza sativa Japonica Group]
Os02g0478900	2.39037	0.037189	BAS78674.1_Os02g0478900 [Oryza sativa Japonica Group]
Os02g0481700	1.2818	1.19128e-14	XP_015626986.1_uncharacterized protein LOC4329367 [Oryza sativa Japonica Group] BAD22465.1 lipase class 3-like [Oryza sativa Japonica Group]
Os02g0482200	2.70427	3.69588e-15	BAS78694.1_Os02g0482200 [Oryza sativa Japonica Group]
Os02g0482400	8.02165	8.15057e-08	BAD22471.1_putative ornithine decarboxylase [Oryza sativa Japonica Group] BAF08768.1 Os02g0482400 [Oryza sativa Japonica Group] BAS78695.1 Os02g0482400 [Oryza sativa Japonica Group]
Os02g0483500	1.90934	1.24128e-11	XP_015623555.1_phenolic glucoside malonyltransferase 1 [Oryza sativa Japonica Group]
Os02g0484200	3.33417	7.0509e-21	BAD21790.1_putative quercetin 3-O-glucoside-6&apos;&apos;-O-malonyltransferase [Oryza sativa Japonica Group] BAD21952.1 putative quercetin 3-O-glucoside-6&apos;&apos;-O-malonyltransferase [Oryza sativa Japonica Group] BAF08771.1 Os02g0484200 [Oryza sativa Japonica Group] BAG96277.1 unnamed protein product [Oryza sativa Japonica Group] BAS78704.1 Os02g0484200 [Oryza sativa Japonica Group]
*Os02g0484900	6.18549	2.24692e-13	.
Os02g0489800	1.27115	0.0455577	BAD21882.1_putative phragmoplast-associated kinesin-related protein 1 [Oryza sativa Japonica Group]
Os02g0491400	2.35509	3.5771e-70	XP_015627346.1_70 kDa peptidyl-prolyl isomerase [Oryza sativa Japonica Group] KAF2944854.1 hypothetical protein DAI22_02g174200 [Oryza sativa Japonica Group] BAD21897.1 putative peptidylprolyl isomerase [Oryza sativa Japonica Group] BAD22074.1 putative peptidylprolyl isomerase [Oryza sativa Japonica Group] BAF08787.1 Os02g0491400 [Oryza sativa Japonica Group] BAS78740.1 Os02g0491400 [Oryza sativa…
Os02g0493087	5.28096	0.0486048	KAB8087334.1_hypothetical protein EE612_011456, partial [Oryza sativa] BAS78757.1 Os02g0493087, partial [Oryza sativa Japonica Group]
Os02g0494700	5.1601	0.0335907	KAB8087339.1_hypothetical protein EE612_011469 [Oryza sativa] BAS78762.1 Os02g0494700 [Oryza sativa Japonica Group]
*Os02g0498600	2.23226	1.9186e-31	.
Os02g0503900	2.13192	2.91268e-17	XP_015623185.1_isoflavone 2&apos;-hydroxylase [Oryza sativa Japonica Group] BAD23219.1 putative cytochrome P450 [Oryza sativa Japonica Group] BAF08822.1 Os02g0503900 [Oryza sativa Japonica Group] BAG94470.1 unnamed protein product [Oryza sativa Japonica Group] BAS78811.1 Os02g0503900 [Oryza sativa Japonica Group]
Os02g0504050	1.65065	1.44254e-11	KAB8087375.1_hypothetical protein EE612_011559, partial [Oryza sativa] BAS78813.1 Os02g0504050, partial [Oryza sativa Japonica Group]
Os02g0510200	1.00371	1.26446e-15	XP_015626459.1_acetolactate synthase 1, chloroplastic [Oryza sativa Japonica Group] Q6K2E8.1 RecName: Full=Acetolactate synthase 1, chloroplastic; AltName: Full=Acetohydroxy-acid synthase 1; Flags: Precursor [Oryza sativa Japonica Group] ALD89085.1 acetohydroxyacid synthase [Oryza sativa Indica Group] QEQ92754.1 acetolactate synthase [Oryza sativa] BAB20812.1 acetolactate synthase [Oryza sativa J…
Os02g0510300	1.07754	4.29346e-15	XP_015623117.1_basic salivary proline-rich protein 2 [Oryza sativa Japonica Group] BAD23074.1 unknown protein [Oryza sativa Japonica Group] BAD23669.1 unknown protein [Oryza sativa Japonica Group] BAF08846.1 Os02g0510300 [Oryza sativa Japonica Group] BAG90684.1 unnamed protein product [Oryza sativa Japonica Group] BAS78855.1 Os02g0510300 [Oryza sativa Japonica Group]
Os02g0511400	7.58586	1.64766e-45	XP_015623736.1_11-beta-hydroxysteroid dehydrogenase 1B [Oryza sativa Japonica Group] BAD23084.1 putative steroleosin [Oryza sativa Japonica Group] BAF08849.1 Os02g0511400 [Oryza sativa Japonica Group] BAG99655.1 unnamed protein product [Oryza sativa Japonica Group] BAS78862.1 Os02g0511400 [Oryza sativa Japonica Group]
Os02g0511800	4.60159	0.0130887	BAS78865.1_Os02g0511800, partial [Oryza sativa Japonica Group]
Os02g0514500	6.26935	7.8305e-05	XP_015622550.1_glycerophosphodiester phosphodiesterase GDPD1, chloroplastic isoform X1 [Oryza sativa Japonica Group] EEE57072.1 hypothetical protein OsJ_06895 [Oryza sativa Japonica Group]
Os02g0517300	1.85594	8.10632e-40	XP_015625828.1_protein PAT1 homolog 1 [Oryza sativa Japonica Group] KAF2945020.1 hypothetical protein DAI22_02g186300 [Oryza sativa Japonica Group] KAF2945021.1 hypothetical protein DAI22_02g186300 [Oryza sativa Japonica Group] BAD46150.1 unknown protein [Oryza sativa Japonica Group] BAD46717.1 unknown protein [Oryza sativa Japonica Group] BAF08874.1 Os02g0517300 [Oryza sativa Japonica Group]
Os02g0517333	3.56986	1.39804e-26	XP_015624231.1_uncharacterized protein LOC9271219 [Oryza sativa Japonica Group] XP_015624232.1 uncharacterized protein LOC9271219 [Oryza sativa Japonica Group] XP_015624233.1 uncharacterized protein LOC9271219 [Oryza sativa Japonica Group] XP_025879349.1 uncharacterized protein LOC9271219 [Oryza sativa Japonica Group] BAD46720.1 unknown protein [Oryza sativa Japonica Group] BAG97297.1 unnamed pro…
*Os02g0517421	1.17981	3.57422e-11	.
Os02g0517564	5.17544	0.0035427	BAS78915.1_Os02g0517564, partial [Oryza sativa Japonica Group]
Os02g0517750	4.80919	0.00672116	BAS78918.1_Os02g0517750 [Oryza sativa Japonica Group]
Os02g0521100	3.29864	1.43592e-12	BAS78950.1_Os02g0521100, partial [Oryza sativa Japonica Group]
Os02g0521700	1.36999	4.62729e-17	XP_015623830.1_acyl-coenzyme A thioesterase 13 [Oryza sativa Japonica Group] EAY86075.1 hypothetical protein OsI_07443 [Oryza sativa Indica Group] EAZ23252.1 hypothetical protein OsJ_06944 [Oryza sativa Japonica Group] KAF2945062.1 hypothetical protein DAI22_02g189700 [Oryza sativa Japonica Group] BAD26141.1 unknown protein [Oryza sativa Japonica Group] BAF08891.1 Os02g0521700 [Oryza sativa Japon…
Os02g0522300	1.03431	1.74304e-16	BAS78960.1_Os02g0522300, partial [Oryza sativa Japonica Group]
Os02g0525900	1.01914	6.57198e-12	XP_015626476.1_acetyl-coenzyme A synthetase, chloroplastic/glyoxysomal [Oryza sativa Japonica Group] EAZ23272.1 hypothetical protein OsJ_06966 [Oryza sativa Japonica Group] BAD25398.1 putative acetyl-CoA synthetase [Oryza sativa Japonica Group] BAD25401.1 putative acetyl-CoA synthetase [Oryza sativa Japonica Group] BAF08909.1 Os02g0525900 [Oryza sativa Japonica Group] BAG89807.1 unnamed protein p…
Os02g0528100	1.85635	0.0451512	XP_015624735.1_coiled-coil domain-containing protein 6 [Oryza sativa Japonica Group] EAZ23284.1 hypothetical protein OsJ_06981 [Oryza sativa Japonica Group] BAD25418.1 unknown protein [Oryza sativa Japonica Group] BAD25600.1 unknown protein [Oryza sativa Japonica Group] BAF08922.1 Os02g0528100 [Oryza sativa Japonica Group] BAG88885.1 unnamed protein product [Oryza sativa Japonica Group]
Os02g0528750	1.42173	0.00824958	BAS79013.1_Os02g0528750 [Oryza sativa Japonica Group]
Os02g0528900	1.22349	3.07645e-07	BAS79015.1_Os02g0528900 [Oryza sativa Japonica Group]
Os02g0529900	1.01638	4.76851e-15	XP_015623961.1_pentatricopeptide repeat-containing protein At3g63370, chloroplastic [Oryza sativa Japonica Group] EAZ23295.1 hypothetical protein OsJ_06992 [Oryza sativa Japonica Group] KAF2945118.1 hypothetical protein DAI22_02g193900 [Oryza sativa Japonica Group] BAD25438.1 pentatricopeptide (PPR) repeat-containing protein-like [Oryza sativa Japonica Group] BAF08931.1 Os02g0529900 [Oryza sativa…
Os02g0530600	5.78191	1.02488e-68	XP_025879371.1_poly [ADP-ribose] polymerase 3 isoform X3 [Oryza sativa Japonica Group]
Os02g0532300	1.30686	2.07056e-07	BAD28418.1_unknown protein [Oryza sativa Japonica Group] BAS79040.1 Os02g0532300 [Oryza sativa Japonica Group]
Os02g0533800	2.24906	1.83533e-39	XP_015625270.1_uncharacterized protein At2g27730, mitochondrial isoform X1 [Oryza sativa Japonica Group] EEE57124.1 hypothetical protein OsJ_07012 [Oryza sativa Japonica Group] BAD28432.1 unknown protein [Oryza sativa Japonica Group] BAD29287.1 unknown protein [Oryza sativa Japonica Group] BAF08946.1 Os02g0533800 [Oryza sativa Japonica Group] BAS79050.1 Os02g0533800 [Oryza sativa Japonica Group]
Os02g0533900	1.34186	4.36003e-49	XP_015625266.1_N-carbamoylputrescine amidase [Oryza sativa Japonica Group] Q93XI4.1 RecName: Full=N-carbamoylputrescine amidase [Oryza sativa Japonica Group] KAF2945139.1 hypothetical protein DAI22_02g195600 [Oryza sativa Japonica Group] BAB59126.1 putative hydrolase [Oryza sativa Japonica Group] BAD28433.1 putative beta-alanine synthase [Oryza sativa Japonica Group] BAD29288.1 putative beta-alan…
Os02g0535000	1.05529	4.72903e-22	XP_015623700.1_protein ORANGE-LIKE, chloroplastic [Oryza sativa Japonica Group] EEC73337.1 hypothetical protein OsI_07539 [Oryza sativa Indica Group] EEE57127.1 hypothetical protein OsJ_07018 [Oryza sativa Japonica Group] KAF2945146.1 hypothetical protein DAI22_02g196100 [Oryza sativa Japonica Group] BAD27799.1 chaperone protein dnaJ-related-like [Oryza sativa Japonica Group] BAD29300.1 chaperone…
Os02g0537200	1.60699	4.36843e-35	XP_015623233.1_F-box/FBD/LRR-repeat protein At1g13570 isoform X1 [Oryza sativa Japonica Group] KAF2945162.1 hypothetical protein DAI22_02g197400 [Oryza sativa Japonica Group] BAD27909.1 F-box protein-like [Oryza sativa Japonica Group] BAF08961.1 Os02g0537200 [Oryza sativa Japonica Group] BAS79072.1 Os02g0537200 [Oryza sativa Japonica Group]
Os02g0538700	2.46766	0.0339883	XP_015623399.1_NDR1/HIN1-like protein 1 [Oryza sativa Japonica Group] EEC73351.1 hypothetical protein OsI_07559 [Oryza sativa Indica Group] KAF2945173.1 hypothetical protein DAI22_02g198300 [Oryza sativa Japonica Group] BAD27922.1 harpin-induced protein-like [Oryza sativa Japonica Group] BAD28833.1 harpin-induced protein-like [Oryza sativa Japonica Group] BAF08968.1 Os02g0538700 [Oryza sativa Jap…
Os02g0538900	2.83541	5.70576e-13	XP_015623493.1_basic leucine zipper 34 [Oryza sativa Japonica Group] AEP20528.1 b-zip protein [Oryza sativa Japonica Group] KAF2945174.1 hypothetical protein DAI22_02g198400 [Oryza sativa Japonica Group] BAD27924.1 bZIP protein-like [Oryza sativa Japonica Group] BAD28835.1 bZIP protein-like [Oryza sativa Japonica Group] BAF08969.1 Os02g0538900 [Oryza sativa Japonica Group]
Os02g0539200	3.34459	1.97986e-11	XP_015624272.1_E3 ubiquitin-protein ligase PUB23 [Oryza sativa Japonica Group] BAD28838.1 putative immediate-early fungal elicitor protein [Oryza sativa Japonica Group] BAF08971.1 Os02g0539200 [Oryza sativa Japonica Group] BAS79089.1 Os02g0539200 [Oryza sativa Japonica Group]
Os02g0539500	1.18253	8.00497e-09	XP_015623729.1_protein MKS1 [Oryza sativa Japonica Group] KAF2945177.1 hypothetical protein DAI22_02g198700 [Oryza sativa Japonica Group] BAD28841.1 hypothetical protein [Oryza sativa Japonica Group] BAH01613.1 unnamed protein product [Oryza sativa Japonica Group] BAH91741.1 Os02g0539500 [Oryza sativa Japonica Group] BAS79090.1 Os02g0539500 [Oryza sativa Japonica Group]
Os02g0539600	1.74374	1.88699e-47	XP_015627210.1_ribonuclease J isoform X1 [Oryza sativa Japonica Group] EEC73354.1 hypothetical protein OsI_07566 [Oryza sativa Indica Group]
Os02g0539900	5.14391	0.0155134	BAS79092.1_Os02g0539900 [Oryza sativa Japonica Group]
Os02g0540700	1.0354	0.000819241	XP_015623758.2_U-box domain-containing protein 27 [Oryza sativa Japonica Group] BAD28063.1 putative photoperiod responsive protein [Oryza sativa Japonica Group] BAF08976.1 Os02g0540700 [Oryza sativa Japonica Group] BAS79097.1 Os02g0540700 [Oryza sativa Japonica Group]
Os02g0541300	2.70823	1.93223e-29	BAS79101.1_Os02g0541300, partial [Oryza sativa Japonica Group]
Os02g0541325	2.48288	6.84834e-94	BAS79103.1_Os02g0541325 [Oryza sativa Japonica Group]
Os02g0543900	5.61458	2.43461e-16	XP_025878503.1_uncharacterized protein LOC4329607 isoform X6 [Oryza sativa Japonica Group] BAF08990.2 Os02g0543900 [Oryza sativa Japonica Group] BAG96305.1 unnamed protein product [Oryza sativa Japonica Group] BAS79128.1 Os02g0543900 [Oryza sativa Japonica Group]
Os02g0546400	5.08537	0.0318826	KAB8087417.1_hypothetical protein EE612_011635, partial [Oryza sativa] BAS79136.1 Os02g0546400, partial [Oryza sativa Japonica Group]
Os02g0548700	2.13862	9.21111e-06	XP_015623684.1_U-box domain-containing protein 25 [Oryza sativa Japonica Group] KAB8087421.1 hypothetical protein EE612_011648 [Oryza sativa] KAF2945224.1 hypothetical protein DAI22_02g202400 [Oryza sativa Japonica Group] BAF08999.2 Os02g0548700 [Oryza sativa Japonica Group] BAS79143.1 Os02g0548700 [Oryza sativa Japonica Group]
Os02g0554800	2.25373	1.92627e-14	XP_015624180.1_uncharacterized protein LOC9269000 [Oryza sativa Japonica Group] KAB8087468.1 hypothetical protein EE612_011734 [Oryza sativa] KAF2945285.1 hypothetical protein DAI22_02g206100 [Oryza sativa Japonica Group] BAD33309.1 hypothetical protein [Oryza sativa Japonica Group] BAH01197.1 unnamed protein product [Oryza sativa Japonica Group] BAH91748.1 Os02g0554800 [Oryza sativa Japonica Gro…
Os02g0554900	1.82103	2.38261e-07	XP_015626051.1_protein disulfide isomerase-like 1-3 [Oryza sativa Japonica Group] Q69ST6.1 RecName: Full=Protein disulfide isomerase-like 1-3; Short=OsPDIL1-3; Flags: Precursor [Oryza sativa Japonica Group] KAB8087469.1 hypothetical protein EE612_011735 [Oryza sativa] KAF2945286.1 hypothetical protein DAI22_02g206200 [Oryza sativa Japonica Group] BAD33310.1 putative rotein disulfide isomerase pre…
Os02g0555100	3.73249	1.75915e-06	XP_015626050.1_pentatricopeptide repeat-containing protein At2g13600 [Oryza sativa Japonica Group] KAB8087472.1 hypothetical protein EE612_011737 [Oryza sativa] KAF2945288.1 hypothetical protein DAI22_02g206400 [Oryza sativa Japonica Group] BAF09035.1 Os02g0555100 [Oryza sativa Japonica Group] BAS79205.1 Os02g0555100 [Oryza sativa Japonica Group]
Os02g0565400	1.74576	2.89707e-52	XP_015627373.1_pentatricopeptide repeat-containing protein At1g09900 [Oryza sativa Japonica Group] XP_015627375.1 pentatricopeptide repeat-containing protein At1g09900 [Oryza sativa Japonica Group] XP_015627376.1 pentatricopeptide repeat-containing protein At1g09900 [Oryza sativa Japonica Group] XP_015627377.1 pentatricopeptide repeat-containing protein At1g09900 [Oryza sativa Japonica Group] XP_…
Os02g0566000	1.4658	3.63582e-13	KAB8087546.1_hypothetical protein EE612_011856, partial [Oryza sativa] BAS79305.1 Os02g0566000, partial [Oryza sativa Japonica Group]
Os02g0567800	1.06962	0.002579	XP_015626274.1_tuliposide A-converting enzyme 2, chloroplastic [Oryza sativa Japonica Group] KAB8087561.1 hypothetical protein EE612_011874 [Oryza sativa] KAF2945401.1 hypothetical protein DAI22_02g214200 [Oryza sativa Japonica Group] BAD17762.1 putative PrMC3 [Oryza sativa Japonica Group] BAF09093.1 Os02g0567800 [Oryza sativa Japonica Group] BAS79322.1 Os02g0567800 [Oryza sativa Japonica Group]
Os02g0570300	1.2442	8.96948e-06	KAB8087572.1_hypothetical protein EE612_011900 [Oryza sativa] KAF2945411.1 hypothetical protein DAI22_02g215300 [Oryza sativa Japonica Group] BAS79337.1 Os02g0570300 [Oryza sativa Japonica Group]
Os02g0571900	3.7471	0.00275226	XP_015625955.1_oryzalexin E synthase [Oryza sativa Japonica Group] Q6Z5I7.1 RecName: Full=Oryzalexin E synthase; AltName: Full=Cytochrome P450 76M6 [Oryza sativa Japonica Group] EAZ23517.1 hypothetical protein OsJ_07213 [Oryza sativa Japonica Group] BAD17279.1 putative Cyt-P450 monooxygenase [Oryza sativa Japonica Group] BAF09106.1 Os02g0571900 [Oryza sativa Japonica Group] BAS79349.1 Os02g057190…
Os02g0572050	3.54749	0.00108945	BAS79351.1_Os02g0572050, partial [Oryza sativa Japonica Group]
Os02g0575900	4.85445	4.0098e-33	XP_015623209.1_exocyst complex component EXO70A1 isoform X1 [Oryza sativa Japonica Group] EEE57242.1 hypothetical protein OsJ_07242 [Oryza sativa Japonica Group] KAF2945468.1 hypothetical protein DAI22_02g218800 [Oryza sativa Japonica Group] BAD33359.1 leucine zipper protein-like [Oryza sativa Japonica Group] BAD34246.1 leucine zipper protein-like [Oryza sativa Japonica Group] BAF09129.1 Os02g057…
Os02g0577900	2.47412	0.0147118	BAH91764.1_Os02g0577900 [Oryza sativa Japonica Group] BAS79395.1 Os02g0577900 [Oryza sativa Japonica Group]
Os02g0578400	3.94661	7.55622e-05	XP_015624385.1_photosynthetic NDH subunit of lumenal location 2, chloroplastic [Oryza sativa Japonica Group] KAF2945493.1 hypothetical protein DAI22_02g220300 [Oryza sativa Japonica Group] BAD29563.1 putative Oxygen-evolving enhancer protein 3-2, chloroplast precursor (OEE3) [Oryza sativa Japonica Group] BAD34268.1 putative Oxygen-evolving enhancer protein 3-2, chloroplast precursor (OEE3) [Oryza…
Os02g0579000	5.95075	1.35448e-135	BAF09142.1_Os02g0579000 [Oryza sativa Japonica Group] BAS79405.1 Os02g0579000 [Oryza sativa Japonica Group]
Os02g0580000	5.13907	0.0387301	XP_015624822.1_cell number regulator 2 isoform X2 [Oryza sativa Japonica Group] KAB8087643.1 hypothetical protein EE612_012008 [Oryza sativa] EEE57252.1 hypothetical protein OsJ_07265 [Oryza sativa Japonica Group] KAF2945503.1 hypothetical protein DAI22_02g220900 [Oryza sativa Japonica Group] BAD29574.1 putative ORFX [Oryza sativa Japonica Group] BAG99391.1 unnamed protein product [Oryza sativa J…
Os02g0580500	3.38937	5.97679e-28	XP_015623678.1_prohibitin-3, mitochondrial [Oryza sativa Japonica Group] EAZ23571.1 hypothetical protein OsJ_07270 [Oryza sativa Japonica Group] KAF2945509.1 hypothetical protein DAI22_02g221500 [Oryza sativa Japonica Group] BAD27627.1 putative prohibitin [Oryza sativa Japonica Group] BAD29580.1 putative prohibitin [Oryza sativa Japonica Group] BAF09150.1 Os02g0580500 [Oryza sativa Japonica Group]
Os02g0580600	5.04166	3.62764e-06	KAB8087652.1_hypothetical protein EE612_012013 [Oryza sativa] BAD27628.1 putative senecionine N-oxygenase [Oryza sativa Japonica Group] BAD29581.1 putative senecionine N-oxygenase [Oryza sativa Japonica Group] BAF09151.1 Os02g0580600 [Oryza sativa Japonica Group] BAS79416.1 Os02g0580600 [Oryza sativa Japonica Group]
Os02g0581400	1.49915	3.4852e-53	KAB8087664.1_hypothetical protein EE612_012027 [Oryza sativa] BAS79427.1 Os02g0581400 [Oryza sativa Japonica Group]
Os02g0581500	1.16626	3.28252e-24	KAB8087666.1_hypothetical protein EE612_012029, partial [Oryza sativa] BAS79429.1 Os02g0581500, partial [Oryza sativa Japonica Group]
Os02g0582600	1.47144	1.57349e-07	EAY86444.1_hypothetical protein OsI_07826 [Oryza sativa Indica Group]
*Os02g0583900	4.78223	1.38901e-54	.
Os02g0586900	12.3166	8.57402e-23	EEE57268.1_hypothetical protein OsJ_07308 [Oryza sativa Japonica Group] BAD17438.1 unknown protein [Oryza sativa Japonica Group] BAD17490.1 unknown protein [Oryza sativa Japonica Group] BAS79472.1 Os02g0586900 [Oryza sativa Japonica Group]
Os02g0588300	1.79859	0.00467463	XP_015624060.1_fimbrin-5 [Oryza sativa Japonica Group] XP_025878433.1 fimbrin-5 [Oryza sativa Japonica Group] KAB8087706.1 hypothetical protein EE612_012094 [Oryza sativa] EEE57270.1 hypothetical protein OsJ_07315 [Oryza sativa Japonica Group] KAF2945567.1 hypothetical protein DAI22_02g226300 [Oryza sativa Japonica Group] BAD17449.1 putative fimbrin 1 [Oryza sativa Japonica Group] BAD17501.1 puta…
Os02g0588500	2.3993	7.54549e-06	KAB8087709.1_hypothetical protein EE612_012096 [Oryza sativa] BAD17454.1 glycerophosphoryl diester phosphodiesterase 2 precursor-like protein [Oryza sativa Japonica Group] BAS79483.1 Os02g0588500 [Oryza sativa Japonica Group]
Os02g0589900	3.12222	0.00148836	KAB8087720.1_hypothetical protein EE612_012116 [Oryza sativa] BAS79497.1 Os02g0589900 [Oryza sativa Japonica Group]
Os02g0591000	2.68606	1.97044e-93	KAB8087728.1_hypothetical protein EE612_012126 [Oryza sativa] KAB8087729.1 hypothetical protein EE612_012126 [Oryza sativa] KAF2945587.1 hypothetical protein DAI22_02g227950 [Oryza sativa Japonica Group] BAS79505.1 Os02g0591000 [Oryza sativa Japonica Group]
Os02g0592000	3.25087	7.42933e-06	XP_015623298.1_2-oxoglutarate-dependent dioxygenase DAO-like [Oryza sativa Japonica Group] KAB8087739.1 hypothetical protein EE612_012136 [Oryza sativa] KAF2945602.1 hypothetical protein DAI22_02g228700 [Oryza sativa Japonica Group] BAS79513.1 Os02g0592000 [Oryza sativa Japonica Group]
Os02g0592833	1.44785	0.00663632	XP_015625770.1_protein MARD1 [Oryza sativa Japonica Group] EEE57285.1 hypothetical protein OsJ_07343 [Oryza sativa Japonica Group] BAD34089.1 unknown protein [Oryza sativa Japonica Group] BAF09211.1 Os02g0592800 [Oryza sativa Japonica Group] BAG98129.1 unnamed protein product [Oryza sativa Japonica Group] BAS79522.1 Os02g0592833 [Oryza sativa Japonica Group]
Os02g0593100	1.62805	0.0373284	KAB8087749.1_hypothetical protein EE612_012151 [Oryza sativa] BAS79524.1 Os02g0593100 [Oryza sativa Japonica Group]
Os02g0593400	1.86203	6.24179e-26	XP_006647445.1_PREDICTED: anaphase-promoting complex subunit 15 [Oryza brachyantha] XP_015626496.1 anaphase-promoting complex subunit 15 [Oryza sativa Japonica Group] KAB8087753.1 hypothetical protein EE612_012152 [Oryza sativa] EAZ23645.1 hypothetical protein OsJ_07346 [Oryza sativa Japonica Group] KAB8087754.1 hypothetical protein EE612_012152 [Oryza sativa] KAB8087755.1 hypothetical protein EE…
Os02g0593600	5.64769	1.47054e-20	XP_015625350.1_plant intracellular Ras-group-related LRR protein 2 [Oryza sativa Japonica Group] Q6ZH85.1 RecName: Full=Plant intracellular Ras-group-related LRR protein 2; AltName: Full=Intracellular Ras-group-related LRR protein 2; Short=OsIRL2 [Oryza sativa Japonica Group] KAB8087756.1 hypothetical protein EE612_012155 [Oryza sativa] EAZ23646.1 hypothetical protein OsJ_07347 [Oryza sativa Japo…
Os02g0593700	1.06756	1.13369e-34	XP_015625351.1_protein NBR1 homolog isoform X1 [Oryza sativa Japonica Group] EAY86506.1 hypothetical protein OsI_07886 [Oryza sativa Indica Group] EAZ23647.1 hypothetical protein OsJ_07348 [Oryza sativa Japonica Group] KAF2945616.1 hypothetical protein DAI22_02g229800 [Oryza sativa Japonica Group] BAD16888.1 putative ubiquitin-associated (UBA) protein [Oryza sativa Japonica Group] BAD34095.1 puta…
Os02g0594800	2.36434	2.86708e-07	XP_015624086.1_NAC domain-containing protein 73 [Oryza sativa Japonica Group] KAB8087768.1 hypothetical protein EE612_012178 [Oryza sativa] KAF2945628.1 hypothetical protein DAI22_02g230400 [Oryza sativa Japonica Group] BAD16820.1 no apical meristem (NAM)-like protein [Oryza sativa Japonica Group] BAF09222.1 Os02g0594800 [Oryza sativa Japonica Group] BAH00731.1 unnamed protein product [Oryza sati…
Os02g0601500	7.85076	1.6862e-08	KAB8087818.1_hypothetical protein EE612_012240 [Oryza sativa] BAF09264.2 Os02g0601500 [Oryza sativa Japonica Group] BAS79614.1 Os02g0601500 [Oryza sativa Japonica Group]
Os02g0601700	5.10869	1.00931e-32	XP_015625408.1_uncharacterized protein LOC4329896 [Oryza sativa Japonica Group] KAF2945705.1 hypothetical protein DAI22_02g236100 [Oryza sativa Japonica Group] KAF2945706.1 hypothetical protein DAI22_02g236100 [Oryza sativa Japonica Group] KAF2945707.1 hypothetical protein DAI22_02g236100 [Oryza sativa Japonica Group] BAD19336.1 ankyrin repeat-like protein [Oryza sativa Japonica Group] BAD22162.1…
Os02g0602000	2.48812	0.00885512	XP_015624799.1_uncharacterized protein LOC4329898 [Oryza sativa Japonica Group] KAB8087826.1 hypothetical protein EE612_012248 [Oryza sativa] KAF2945714.1 hypothetical protein DAI22_02g236300 [Oryza sativa Japonica Group] BAD19340.1 remorin-like protein [Oryza sativa Japonica Group] BAD22166.1 remorin-like protein [Oryza sativa Japonica Group] BAF09268.1 Os02g0602000 [Oryza sativa Japonica Group]
Os02g0602900	1.7002	4.61163e-15	KAB8087836.1_hypothetical protein EE612_012260 [Oryza sativa] BAG93727.1 unnamed protein product [Oryza sativa Japonica Group] BAS79633.1 Os02g0602900 [Oryza sativa Japonica Group]
Os02g0606000	1.24557	1.04159e-34	XP_015626462.1_uncharacterized protein LOC4329921 [Oryza sativa Japonica Group] KAB8087856.1 hypothetical protein EE612_012289 [Oryza sativa] EAZ23744.1 hypothetical protein OsJ_07448 [Oryza sativa Japonica Group] KAF2945746.1 hypothetical protein DAI22_02g239500 [Oryza sativa Japonica Group] BAD19331.1 putative glycine-rich protein [Oryza sativa Japonica Group] BAF09288.1 Os02g0606000 [Oryza sat…
Os02g0608200	1.33089	3.05353e-35	KAB8087874.1_hypothetical protein EE612_012311, partial [Oryza sativa] BAS79684.1 Os02g0608200, partial [Oryza sativa Japonica Group]
Os02g0609000	1.0172	0.0274017	EEE57347.1_hypothetical protein OsJ_07475 [Oryza sativa Japonica Group] KAB8087887.1 hypothetical protein EE612_012323 [Oryza sativa] BAD19597.1 unknown protein [Oryza sativa Japonica Group] BAD20157.1 unknown protein [Oryza sativa Japonica Group] BAF09306.1 Os02g0609000 [Oryza sativa Japonica Group]
Os02g0612700	4.31075	8.88389e-68	XP_015625311.1_BTB/POZ domain-containing protein At4g30940 [Oryza sativa Japonica Group] KAB8087920.1 hypothetical protein EE612_012369 [Oryza sativa] BAD19696.1 potassium channel tetramerisation domain-containing protein-like [Oryza sativa Japonica Group] BAF09328.1 Os02g0612700 [Oryza sativa Japonica Group] BAS79730.1 Os02g0612700 [Oryza sativa Japonica Group]
Os02g0612800	1.32398	1.82e-41	XP_015625310.1_uncharacterized protein LOC4329966 isoform X1 [Oryza sativa Japonica Group] EEE57361.1 hypothetical protein OsJ_07506 [Oryza sativa Japonica Group] BAD19697.1 BRI1-KD interacting protein 135 [Oryza sativa Japonica Group] BAF09329.1 Os02g0612800 [Oryza sativa Japonica Group] BAS79731.1 Os02g0612800 [Oryza sativa Japonica Group]
Os02g0612900	2.80848	8.2413e-63	XP_015627280.1_temperature-induced lipocalin-1 [Oryza sativa Japonica Group] EAY86663.1 hypothetical protein OsI_08047 [Oryza sativa Indica Group] KAB8087922.1 hypothetical protein EE612_012372 [Oryza sativa] EAZ23794.1 hypothetical protein OsJ_07507 [Oryza sativa Japonica Group] KAF2945815.1 hypothetical protein DAI22_02g245000 [Oryza sativa Japonica Group] BAD19698.1 putative temperature stress…
*Os02g0612950	5.02435	0.0221831	.
Os02g0613000	1.1046	1.40391e-19	KAB8087923.1_hypothetical protein EE612_012374 [Oryza sativa] BAF09331.1 Os02g0613000 [Oryza sativa Japonica Group] BAS79733.1 Os02g0613000 [Oryza sativa Japonica Group]
Os02g0616300	9.82493	3.12386e-13	BAS79778.1_Os02g0616300, partial [Oryza sativa Japonica Group]
Os02g0616600	7.42773	2.45897e-14	BAG97793.1_unnamed protein product [Oryza sativa Japonica Group] BAS79780.1 Os02g0616600 [Oryza sativa Japonica Group]
Os02g0617000	5.14043	0.0143475	BAS79783.1_Os02g0617000, partial [Oryza sativa Japonica Group]
Os02g0617300	3.26103	3.69958e-55	BAS79788.1_Os02g0617300 [Oryza sativa Japonica Group]
Os02g0620800	2.17884	5.27945e-19	BAS79821.1_Os02g0620800, partial [Oryza sativa Japonica Group]
Os02g0621400	1.16078	0.00127137	KAF2945902.1_hypothetical protein DAI22_02g251500 [Oryza sativa Japonica Group] BAD21540.1 unknown protein [Oryza sativa Japonica Group] BAD21580.1 unknown protein [Oryza sativa Japonica Group] BAF09374.1 Os02g0621400 [Oryza sativa Japonica Group] BAG98332.1 unnamed protein product [Oryza sativa Japonica Group]
Os02g0622500	1.29953	1.91978e-05	KAB8088003.1_hypothetical protein EE612_012466 [Oryza sativa] BAG90518.1 unnamed protein product [Oryza sativa Japonica Group] BAS79836.1 Os02g0622500 [Oryza sativa Japonica Group]
Os02g0623500	1.42581	4.36262e-31	XP_015627222.1_lysine--tRNA ligase, chloroplastic/mitochondrial [Oryza sativa Japonica Group] XP_015627223.1 lysine--tRNA ligase, chloroplastic/mitochondrial [Oryza sativa Japonica Group] XP_025878494.1 lysine--tRNA ligase, chloroplastic/mitochondrial [Oryza sativa Japonica Group] KAB8088006.1 hypothetical protein EE612_012475 [Oryza sativa] KAF2945922.1 hypothetical protein DAI22_02g253100 [Oryz…
Os02g0624300	1.3321	0.0203254	XP_015623124.1_transcription factor MYB30-like [Oryza sativa Japonica Group] Q6K1S6.1 RecName: Full=Transcription factor MYB30; Short=OsMYB30 [Oryza sativa Japonica Group] EAY86754.1 hypothetical protein OsI_08134 [Oryza sativa Indica Group] KAB8088012.1 hypothetical protein EE612_012406 [Oryza sativa] EAZ23866.1 hypothetical protein OsJ_07582 [Oryza sativa Japonica Group] KAF2945931.1 hypothetic…
Os02g0626100	2.95978	1.82537e-11	XP_015625120.1_phenylalanine ammonia-lyase [Oryza sativa Japonica Group] P14717.2 RecName: Full=Phenylalanine ammonia-lyase [Oryza sativa Japonica Group] KAB8088025.1 hypothetical protein EE612_012496 [Oryza sativa] EAZ23873.1 hypothetical protein OsJ_07592 [Oryza sativa Japonica Group] KAF2945945.1 hypothetical protein DAI22_02g254400 [Oryza sativa Japonica Group] BAD23149.1 putative phenylalani…
Os02g0626400	1.64939	2.46224e-17	XP_015625125.1_phenylalanine ammonia-lyase [Oryza sativa Japonica Group] EAZ23874.1 hypothetical protein OsJ_07593 [Oryza sativa Japonica Group] KAF2945946.1 hypothetical protein DAI22_02g254500 [Oryza sativa Japonica Group] KAF2945947.1 hypothetical protein DAI22_02g254500 [Oryza sativa Japonica Group] BAD23151.1 putative phenylalanine ammonia-lyase [Oryza sativa Japonica Group] BAF09396.1 Os02g…
Os02g0628000	4.8204	0.0411185	XP_015622862.1_probable cytokinin riboside 5&apos;-monophosphate phosphoribohydrolase LOGL2 [Oryza sativa Japonica Group] B9F166.1 RecName: Full=Probable cytokinin riboside 5&apos;-monophosphate phosphoribohydrolase LOGL2; AltName: Full=Protein LONELY GUY-like 2 [Oryza sativa Japonica Group] KAB8088038.1 hypothetical protein EE612_012511 [Oryza sativa] EEE57408.1 hypothetical protein OsJ_07599 [O…
Os02g0628100	2.03553	0.0231417	KAB8088039.1_hypothetical protein EE612_012512, partial [Oryza sativa] BAS79875.1 Os02g0628100, partial [Oryza sativa Japonica Group]
Os02g0629000	5.01956	3.22265e-103	XP_015624025.1_uncharacterized protein LOC4330048 [Oryza sativa Japonica Group] KAB8088046.1 hypothetical protein EE612_012519 [Oryza sativa] KAF2945959.1 hypothetical protein DAI22_02g255550 [Oryza sativa Japonica Group] BAD23731.1 unknown protein [Oryza sativa Japonica Group] BAF09404.1 Os02g0629000 [Oryza sativa Japonica Group] BAG88334.1 unnamed protein product [Oryza sativa Japonica Group]
Os02g0629101	5.90209	1.01429e-06	KAB8088047.1_hypothetical protein EE612_012520 [Oryza sativa] BAS79884.1 Os02g0629101 [Oryza sativa Japonica Group]
Os02g0629332	4.52382	0.0410867	BAS79888.1_Os02g0629332 [Oryza sativa Japonica Group]
Os02g0636300	1.26918	6.06298e-21	XP_015622725.1_DEAD-box ATP-dependent RNA helicase 47A [Oryza sativa Japonica Group] XP_015622726.1 DEAD-box ATP-dependent RNA helicase 47A [Oryza sativa Japonica Group] Q6H874.1 RecName: Full=DEAD-box ATP-dependent RNA helicase 47A [Oryza sativa Japonica Group] KAB8088100.1 hypothetical protein EE612_012589 [Oryza sativa] EEE57441.1 hypothetical protein OsJ_07650 [Oryza sativa Japonica Group] KA…
Os02g0636600	2.54037	1.14706e-18	XP_015624744.1_GEM-like protein 4 [Oryza sativa Japonica Group] EAY86823.1 hypothetical protein OsI_08203 [Oryza sativa Indica Group] KAB8088102.1 hypothetical protein EE612_012593 [Oryza sativa] EAZ23927.1 hypothetical protein OsJ_07652 [Oryza sativa Japonica Group] KAF2946026.1 hypothetical protein DAI22_02g261100 [Oryza sativa Japonica Group] BAD25078.1 ABA-responsive protein-like [Oryza sativ…
Os02g0637000	1.3424	0.00304687	KAB8088104.1_hypothetical protein EE612_012595, partial [Oryza sativa] BAS79947.1 Os02g0637000, partial [Oryza sativa Japonica Group]
Os02g0638900	1.40309	1.05147e-25	BAS79959.1_Os02g0638900, partial [Oryza sativa Japonica Group]
Os02g0639300	1.79916	4.72107e-10	KAB8088120.1_hypothetical protein EE612_012620 [Oryza sativa] BAS79964.1 Os02g0639300 [Oryza sativa Japonica Group]
Os02g0639600	2.76612	0.000482449	XP_015623789.1_sphingolipid delta(4)-desaturase DES1-like [Oryza sativa Japonica Group] Q6H5U3.1 RecName: Full=Sphingolipid delta(4)-desaturase DES1-like [Oryza sativa Japonica Group] KAB8088123.1 hypothetical protein EE612_012624 [Oryza sativa] EEE57453.1 hypothetical protein OsJ_07673 [Oryza sativa Japonica Group] BAD25351.1 putative sphingolipid delta 4 desaturase [Oryza sativa Japonica Group]…
Os02g0639800	1.40662	2.11561e-27	KAB8088128.1_hypothetical protein EE612_012628, partial [Oryza sativa] BAS79972.1 Os02g0639800, partial [Oryza sativa Japonica Group]
Os02g0639900	1.81354	1.51461e-36	Q6H7E4.1_RecName: Full=Thioredoxin M1, chloroplastic; Short=OsTrxm1; AltName: Full=OsTrx08; Flags: Precursor [Oryza sativa Japonica Group] EEC73677.1 hypothetical protein OsI_08226 [Oryza sativa Indica Group] KAB8088130.1 hypothetical protein EE612_012629 [Oryza sativa] EEE57454.1 hypothetical protein OsJ_07676 [Oryza sativa Japonica Group] BAD25355.1 putative Thioredoxin M-type, chloroplast prec…
Os02g0640000	2.28132	0.0119079	KAB8088131.1_hypothetical protein EE612_012631 [Oryza sativa] BAD25356.1 putative elicitor-responsive gene-3 [Oryza sativa Japonica Group] BAF09458.1 Os02g0640000 [Oryza sativa Japonica Group] BAH00199.1 unnamed protein product [Oryza sativa Japonica Group] BAS79975.1 Os02g0640000 [Oryza sativa Japonica Group]
Os02g0644900	5.66333	0.0156511	KAB8088170.1_hypothetical protein EE612_012668, partial [Oryza sativa] BAF09483.2 Os02g0644900, partial [Oryza sativa Japonica Group] BAS80017.1 Os02g0644900, partial [Oryza sativa Japonica Group]
Os02g0648300	1.47774	0.000402155	KAB8088184.1_hypothetical protein EE612_012699 [Oryza sativa] BAS80038.1 Os02g0648300 [Oryza sativa Japonica Group]
Os02g0649300	6.01719	3.82669e-09	XP_015624138.1_homeobox-leucine zipper protein HOX24 [Oryza sativa Japonica Group] Q6H6S3.1 RecName: Full=Homeobox-leucine zipper protein HOX24; AltName: Full=HD-ZIP protein HOX24; AltName: Full=Homeodomain transcription factor HOX24; AltName: Full=OsHox24 [Oryza sativa Japonica Group] KAB8088186.1 hypothetical protein EE612_012706 [Oryza sativa] ACJ74067.1 homeobox leucine zipper protein [Oryza …
Os02g0649900	2.36541	4.76529e-07	XP_015625412.1_metal-nicotianamine transporter YSL2 isoform X2 [Oryza sativa Japonica Group] Q6H3Z6.2 RecName: Full=Metal-nicotianamine transporter YSL2; AltName: Full=Protein YELLOW STRIPE LIKE 2; Short=OsYSL2 [Oryza sativa Japonica Group] KAB8088192.1 hypothetical protein EE612_012713 [Oryza sativa] KAF2946119.1 hypothetical protein DAI22_02g268500 [Oryza sativa Japonica Group] KAF2946120.1 hyp…
Os02g0652600	2.0673	5.61805e-50	XP_015623685.1_50S ribosomal protein L19-2, chloroplastic [Oryza sativa Japonica Group] KAB8088209.1 hypothetical protein EE612_012738 [Oryza sativa] KAF2946140.1 hypothetical protein DAI22_02g269900 [Oryza sativa Japonica Group] BAD24976.1 putative plastid ribosomal protein L19 precursor [Oryza sativa Japonica Group] BAG90784.1 unnamed protein product [Oryza sativa Japonica Group] BAG96458.1 unn…
*Os02g0653000	5.22015	2.72123e-13	.
Os02g0653300	1.07298	9.2236e-05	EEE57491.1_hypothetical protein OsJ_07766 [Oryza sativa Japonica Group] BAF09518.1 Os02g0653300 [Oryza sativa Japonica Group] BAS80074.1 Os02g0653300 [Oryza sativa Japonica Group]
Os02g0654600	1.74142	8.67251e-10	BAS80085.1_Os02g0654600 [Oryza sativa Japonica Group]
Os02g0654700	1.9501	2.52445e-06	XP_015623259.1_ethylene-responsive transcription factor 2 [Oryza sativa Japonica Group] AAV98702.1 BTH-induced ERF transcriptional factor 3 [Oryza sativa Indica Group] KAB8088223.1 hypothetical protein EE612_012757 [Oryza sativa] KAF2946157.1 hypothetical protein DAI22_02g271300 [Oryza sativa Japonica Group] BAD25323.1 putative AP2-related transcription factor [Oryza sativa Japonica Group] BAF095…
Os02g0655500	1.93272	4.16292e-05	XP_015624209.1_deSI-like protein At4g17486 [Oryza sativa Japonica Group] KAB8088229.1 hypothetical protein EE612_012763 [Oryza sativa] EEE57501.1 hypothetical protein OsJ_07782 [Oryza sativa Japonica Group] KAF2946162.1 hypothetical protein DAI22_02g273000 [Oryza sativa Japonica Group] BAD25328.1 EREBP-4 like protein [Oryza sativa Japonica Group] BAD25669.1 EREBP-4 like protein [Oryza sativa Japo…
Os02g0655600	2.55054	6.14664e-65	KAB8088231.1_hypothetical protein EE612_012764 [Oryza sativa] BAH91829.1 Os02g0655600 [Oryza sativa Japonica Group] BAS80093.1 Os02g0655600 [Oryza sativa Japonica Group]
Os02g0657000	1.76135	0.0286081	XP_015624298.1_ethylene-responsive transcription factor ERF039 [Oryza sativa Japonica Group] AAQ24204.1 AP2 domain-containing protein Rap211 [Oryza sativa] AAP83321.1 putative AP2 domain-containing protein [Oryza sativa Japonica Group] KAB8088244.1 hypothetical protein EE612_012780 [Oryza sativa] KAF2946177.1 hypothetical protein DAI22_02g274000 [Oryza sativa Japonica Group] CAC39080.1 putative A…
Os02g0657550	3.41806	2.51833e-14	EEC73727.1_hypothetical protein OsI_08340 [Oryza sativa Indica Group] EEE57512.1 hypothetical protein OsJ_07797 [Oryza sativa Japonica Group] KAB8088245.1 hypothetical protein EE612_012781 [Oryza sativa] BAH91830.1 Os02g0657550 [Oryza sativa Japonica Group] BAS80109.1 Os02g0657550 [Oryza sativa Japonica Group]
Os02g0657700	1.35108	2.99036e-22	XP_015626243.1_uncharacterized protein LOC4330206 [Oryza sativa Japonica Group] EEC73728.1 hypothetical protein OsI_08342 [Oryza sativa Indica Group] KAB8088247.1 hypothetical protein EE612_012786 [Oryza sativa] KAF2946180.1 hypothetical protein DAI22_02g274200 [Oryza sativa Japonica Group] BAD25689.1 unknown protein [Oryza sativa Japonica Group] BAD25760.1 unknown protein [Oryza sativa Japonica …
Os02g0658200	5.30563	1.08702e-17	XP_015624968.1_uncharacterized protein LOC4330208 [Oryza sativa Japonica Group] KAB8088253.1 hypothetical protein EE612_012797 [Oryza sativa] KAF2946184.1 hypothetical protein DAI22_02g274700 [Oryza sativa Japonica Group] BAF09547.1 Os02g0658200 [Oryza sativa Japonica Group] BAH00293.1 unnamed protein product [Oryza sativa Japonica Group] BAS80118.1 Os02g0658200 [Oryza sativa Japonica Group]
Os02g0658800	3.16731	0.000706501	XP_015623786.1_expansin-B11 [Oryza sativa Japonica Group] Q6H676.1 RecName: Full=Expansin-B11; AltName: Full=Beta-expansin-11; AltName: Full=OsEXPB11; AltName: Full=OsaEXPb1.20; Flags: Precursor [Oryza sativa Japonica Group] EAY86960.1 hypothetical protein OsI_08349 [Oryza sativa Indica Group] KAB8088259.1 hypothetical protein EE612_012803 [Oryza sativa] KAF2946196.1 hypothetical protein DAI22_02…
Os02g0661100	1.23436	0.0291456	XP_015623255.1_probable trehalose-phosphate phosphatase 1 [Oryza sativa Japonica Group] Q75WV3.1 RecName: Full=Probable trehalose-phosphate phosphatase 1; Short=OsTPP1; AltName: Full=Trehalose 6-phosphate phosphatase [Oryza sativa Japonica Group] ACB45594.1 trehalose-6-phosphate phosphatase [Oryza sativa Indica Group] KAB8088270.1 hypothetical protein EE612_012824 [Oryza sativa] EEC73735.1 hypoth…
Os02g0661900	2.23472	5.39436e-25	KAB8088280.1_hypothetical protein EE612_012834 [Oryza sativa] BAS80148.1 Os02g0661900 [Oryza sativa Japonica Group]
Os02g0663300	3.75855	1.37976e-163	KAB8088290.1_hypothetical protein EE612_012855 [Oryza sativa] BAS80158.1 Os02g0663300 [Oryza sativa Japonica Group]
Os02g0663800	2.63818	0.00726371	Q6EUH7.1_RecName: Full=Actin-depolymerizing factor 1; Short=ADF-1; Short=OsADF1 [Oryza sativa Japonica Group] KAB8088291.1 hypothetical protein EE612_012857 [Oryza sativa] AOY07987.1 actin-dipolymerizing factor [Oryza sativa Japonica Group] BAD27692.1 putative actin-depolymerizing factor [Oryza sativa Japonica Group] BAF09571.1 Os02g0663800 [Oryza sativa Japonica Group] BAG91513.1 unnamed protein…
Os02g0663900	2.2598	0.00440709	XP_015622814.1_FT-interacting protein 1 [Oryza sativa Japonica Group] KAB8088293.1 hypothetical protein EE612_012858 [Oryza sativa] EAZ24099.1 hypothetical protein OsJ_07837 [Oryza sativa Japonica Group] KAF2946231.1 hypothetical protein DAI22_02g277800 [Oryza sativa Japonica Group] BAD27694.1 putative anthranilate phosphoribosyltransferase [Oryza sativa Japonica Group] BAF09572.1 Os02g0663900 [O…
Os02g0666300	1.38038	3.93882e-48	XP_015626618.1_mitogen-activated protein kinase kinase kinase YODA [Oryza sativa Japonica Group] KAB8088320.1 hypothetical protein EE612_012889 [Oryza sativa] EEE57533.1 hypothetical protein OsJ_07851 [Oryza sativa Japonica Group] KAF2946256.1 hypothetical protein DAI22_02g279400 [Oryza sativa Japonica Group] BAD27776.1 putative MAP3K alpha 1 protein kinase [Oryza sativa Japonica Group] BAD28399.…
Os02g0666600	5.20677	0.0282351	XP_015624853.1_uncharacterized protein LOC4330251 [Oryza sativa Japonica Group] KAB8088323.1 hypothetical protein EE612_012893 [Oryza sativa] KAF2946260.1 hypothetical protein DAI22_02g279600 [Oryza sativa Japonica Group] BAD27780.1 unknown protein [Oryza sativa Japonica Group] BAD28403.1 unknown protein [Oryza sativa Japonica Group] BAF09589.1 Os02g0666600 [Oryza sativa Japonica Group]
Os02g0667100	3.49701	1.53758e-15	XP_015624206.1_uncharacterized protein LOC4330255 [Oryza sativa Japonica Group] EAY87001.1 hypothetical protein OsI_08396 [Oryza sativa Indica Group] KAF2946266.1 hypothetical protein DAI22_02g280100 [Oryza sativa Japonica Group] BAD27785.1 hypothetical protein [Oryza sativa Japonica Group] BAD28122.1 hypothetical protein [Oryza sativa Japonica Group] BAF09593.1 Os02g0667100 [Oryza sativa Japonic…
Os02g0667300	2.58284	6.24513e-11	XP_015624770.1_uncharacterized protein LOC4330256 [Oryza sativa Japonica Group] EAY87002.1 hypothetical protein OsI_08397 [Oryza sativa Indica Group] KAB8088330.1 hypothetical protein EE612_012901 [Oryza sativa] KAF2946268.1 hypothetical protein DAI22_02g280300 [Oryza sativa Japonica Group] BAD27787.1 unknown protein [Oryza sativa Japonica Group] BAD28124.1 unknown protein [Oryza sativa Japonica …
Os02g0668000	1.82542	0.0115192	XP_015626862.1_mechanosensitive ion channel protein 5 [Oryza sativa Japonica Group] KAB8088336.1 hypothetical protein EE612_012905 [Oryza sativa] EAZ24123.1 hypothetical protein OsJ_07862 [Oryza sativa Japonica Group] KAF2946276.1 hypothetical protein DAI22_02g280700 [Oryza sativa Japonica Group] BAD28130.1 mechanosensitive ion channel domain-containing protein-like [Oryza sativa Japonica Group] …
Os02g0669100	1.75398	0.000211441	XP_015627209.1_dehydrin DHN1 [Oryza sativa Japonica Group] Q6ESR4.1 RecName: Full=Dehydrin DHN1; AltName: Full=Dehydration stress-inducible protein 1; AltName: Full=Dehydrin 1; Short=OsDhn1; AltName: Full=Low tmperature-induced protein 9; Short=OsLIP9 [Oryza sativa Japonica Group] KAB8088348.1 hypothetical protein EE612_012917 [Oryza sativa] AAV49032.1 SK3-type dehydrin 1 [Oryza sativa Japonica G…
Os02g0669900	3.12685	1.85342e-17	KAB8088352.1_hypothetical protein EE612_012922, partial [Oryza sativa] BAS80223.1 Os02g0669900, partial [Oryza sativa Japonica Group]
Os02g0670700	1.96649	3.43292e-51	KAB8088358.1_hypothetical protein EE612_012928 [Oryza sativa] KAF2946292.1 hypothetical protein DAI22_02g282200 [Oryza sativa Japonica Group] BAD28323.1 pentatricopeptide (PPR) repeat-containing protein-like [Oryza sativa Japonica Group] BAH91839.1 Os02g0670700 [Oryza sativa Japonica Group] BAS80229.1 Os02g0670700 [Oryza sativa Japonica Group]
Os02g0670900	1.19789	1.23165e-16	KAB8088359.1_hypothetical protein EE612_012931, partial [Oryza sativa] BAS80230.1 Os02g0670900, partial [Oryza sativa Japonica Group]
Os02g0671100	4.87454	8.97831e-109	XP_015625795.1_uncharacterized protein LOC4330275 [Oryza sativa Japonica Group] AKR18894.1 F-box/DUF domain-containing protein [Oryza longistaminata] KAB8088361.1 hypothetical protein EE612_012932 [Oryza sativa] EAZ24143.1 hypothetical protein OsJ_07885 [Oryza sativa Japonica Group] KAF2946295.1 hypothetical protein DAI22_02g282500 [Oryza sativa Japonica Group] BAD28326.1 unknown protein [Oryza s…
Os02g0671800	7.30223	2.31247e-196	KAB8088366.1_hypothetical protein EE612_012940 [Oryza sativa] BAG98101.1 unnamed protein product [Oryza sativa Japonica Group] BAS80237.1 Os02g0671800 [Oryza sativa Japonica Group]
Os02g0672500	7.31804	1.51829e-06	KAB8088374.1_hypothetical protein EE612_012951, partial [Oryza sativa] BAS80246.1 Os02g0672500, partial [Oryza sativa Japonica Group]
Os02g0672700	1.37322	7.46848e-26	XP_015625442.1_DNA-directed RNA polymerase III subunit RPC10 [Oryza sativa Japonica Group] KAB8088376.1 hypothetical protein EE612_012953 [Oryza sativa] KAF2946315.1 hypothetical protein DAI22_02g283500 [Oryza sativa Japonica Group] BAD27819.1 putative DNA-directed RNA polymerase III [Oryza sativa Japonica Group] BAD27861.1 putative DNA-directed RNA polymerase II [Oryza sativa Japonica Group] BAF…
Os02g0674700	1.01308	8.27811e-12	XP_015625617.1_E3 ubiquitin-protein ligase At1g12760 [Oryza sativa Japonica Group] KAB8088388.1 hypothetical protein EE612_012966 [Oryza sativa] KAF2946327.1 hypothetical protein DAI22_02g284500 [Oryza sativa Japonica Group] BAF09631.2 Os02g0674700 [Oryza sativa Japonica Group] BAS80259.1 Os02g0674700 [Oryza sativa Japonica Group]
Os02g0682300	2.83443	6.03598e-20	XP_015623790.1_E3 ubiquitin-protein ligase RHA1B [Oryza sativa Japonica Group] KAB8088429.1 hypothetical protein EE612_013038 [Oryza sativa] EEE57587.1 hypothetical protein OsJ_07943 [Oryza sativa Japonica Group] KAF2946373.1 hypothetical protein DAI22_02g288400 [Oryza sativa Japonica Group] BAD27831.1 unknown protein [Oryza sativa Japonica Group] BAF09664.1 Os02g0682300 [Oryza sativa Japonica Gr…
Os02g0684400	1.05942	8.90796e-09	XP_015625545.1_uncharacterized protein LOC4330344 [Oryza sativa Japonica Group] EAY87098.1 hypothetical protein OsI_08496 [Oryza sativa Indica Group] KAB8088443.1 hypothetical protein EE612_013058 [Oryza sativa] KAF2946386.1 hypothetical protein DAI22_02g289500 [Oryza sativa Japonica Group] BAD27873.1 unknown protein [Oryza sativa Japonica Group] BAF09675.1 Os02g0684400 [Oryza sativa Japonica Gro…
Os02g0684500	1.93079	2.00336e-09	WP_072354057.1_MULTISPECIES: hypothetical protein [Gammaproteobacteria] NP_001131585.1 histone H4 [Zea mays] NP_001237495.1 histone H4 [Glycine max] NP_001278493.1 uncharacterized protein LOC100278340 [Zea mays] NP_001281194.1 uncharacterized protein LOC100282268 [Zea m
Os02g0685200	3.17376	3.45956e-53	XP_015623484.1_protein REVEILLE 1 isoform X2 [Oryza sativa Japonica Group] EEE57594.1 hypothetical protein OsJ_07960 [Oryza sativa Japonica Group] KAF2946394.1 hypothetical protein DAI22_02g290101 [Oryza sativa Japonica Group] BAD07567.1 putative late elongated hypocoty [Oryza sativa Japonica Group] BAD27878.1 putative late elongated hypocoty [Oryza sativa Japonica Group] BAF09679.1 Os02g0685200 …
Os02g0687900	1.03378	1.64635e-05	KAF2946412.1_hypothetical protein DAI22_02g291700 [Oryza sativa Japonica Group] BAD07656.1 putative serine carboxypeptidase [Oryza sativa Japonica Group] BAF09692.1 Os02g0687900 [Oryza sativa Japonica Group] BAG89219.1 unnamed protein product [Oryza sativa Japonica Group] BAS80350.1 Os02g0687900 [Oryza sativa Japonica Group]
Os02g0689600	1.5585	0.0114646	BAS80369.1_Os02g0689600 [Oryza sativa Japonica Group]
Os02g0689700	1.13505	8.41323e-09	XP_015623581.1_uncharacterized protein LOC4330370 [Oryza sativa Japonica Group] XP_025878603.1 uncharacterized protein LOC4330370 [Oryza sativa Japonica Group] EAY87127.1 hypothetical protein OsI_08528 [Oryza sativa Indica Group] EAZ24238.1 hypothetical protein OsJ_07988 [Oryza sativa Japonica Group] KAF2946427.1 hypothetical protein DAI22_02g292700 [Oryza sativa Japonica Group] BAD07676.1 unknow…
Os02g0689900	1.99285	1.00208e-24	XP_015627752.1_protein NRT1/ PTR FAMILY 7.2 [Oryza sativa Japonica Group] EEE57608.1 hypothetical protein OsJ_07990 [Oryza sativa Japonica Group] KAF2946429.1 hypothetical protein DAI22_02g292900 [Oryza sativa Japonica Group] BAD07678.1 putative peptide transporter [Oryza sativa Japonica Group] BAF09701.1 Os02g0689900 [Oryza sativa Japonica Group] BAS80373.1 Os02g0689900 [Oryza sativa Japonica Gr…
Os02g0690000	3.45379	2.44644e-129	BAS80374.1_Os02g0690000, partial [Oryza sativa Japonica Group]
Os02g0691500	2.23184	0.0333156	XP_015623756.1_transcription factor bHLH96 [Oryza sativa Japonica Group] EAZ24247.1 hypothetical protein OsJ_07997 [Oryza sativa Japonica Group] KAF2946438.1 hypothetical protein DAI22_02g293800 [Oryza sativa Japonica Group] BAD07690.1 putative basic-helix-loop-helix transcription factor [Oryza sativa Japonica Group] BAS80381.1 Os02g0691500 [Oryza sativa Japonica Group]
Os02g0693400	2.22316	0.00307814	BAF09715.1_Os02g0693400 [Oryza sativa Japonica Group] BAS80392.1 Os02g0693400 [Oryza sativa Japonica Group]
Os02g0695800	2.60973	5.99602e-117	XP_015626060.1_oligopeptide transporter 4 [Oryza sativa Japonica Group] EEE57620.1 hypothetical protein OsJ_08019 [Oryza sativa Japonica Group] KAF2946468.1 hypothetical protein DAI22_02g295900 [Oryza sativa Japonica Group]
Os02g0695900	2.61219	7.62539e-10	BAD08159.1_sexual differentiation process protein isp4-like [Oryza sativa Japonica Group] BAG88484.1 unnamed protein product [Oryza sativa Japonica Group] BAS80415.1 Os02g0695900 [Oryza sativa Japonica Group]
Os02g0696500	3.72183	1.22408e-32	XP_015623182.1_probable xyloglucan endotransglucosylase/hydrolase protein 30 [Oryza sativa Japonica Group] KAB8088448.1 hypothetical protein EE612_013067 [Oryza sativa] EEE57621.1 hypothetical protein OsJ_08020 [Oryza sativa Japonica Group] KAF2946469.1 hypothetical protein DAI22_02g296000 [Oryza sativa Japonica Group] BAD08162.1 putative xyloglucan endo-1,4-beta-D-glucanase [Oryza sativa Japonic…
Os02g0699000	1.92168	0.00130662	XP_015623036.1_protein NRT1/ PTR FAMILY 8.3 [Oryza sativa Japonica Group] KAB8088471.1 hypothetical protein EE612_013095 [Oryza sativa] KAF2946490.1 hypothetical protein DAI22_02g297800 [Oryza sativa Japonica Group] BAD07874.1 putative nitrate transporter NRT1 [Oryza sativa Japonica Group] BAF09742.1 Os02g0699000 [Oryza sativa Japonica Group] BAS80442.1 Os02g0699000 [Oryza sativa Japonica Group]
Os02g0700100	1.60638	6.26338e-05	XP_015622694.1_cell division cycle 20.2, cofactor of APC complex [Oryza sativa Japonica Group] XP_015622695.1 cell division cycle 20.2, cofactor of APC complex [Oryza sativa Japonica Group] KAB8088487.1 hypothetical protein EE612_013116 [Oryza sativa] KAF2946504.1 hypothetical protein DAI22_02g298700 [Oryza sativa Japonica Group] KAF2946505.1 hypothetical protein DAI22_02g298700 [Oryza sativa Jap…
Os02g0702000	1.5179	8.33759e-49	XP_015626611.1_pentatricopeptide repeat-containing protein OTP51, chloroplastic [Oryza sativa Japonica Group] Q6ZHJ5.1 RecName: Full=Pentatricopeptide repeat-containing protein OTP51, chloroplastic; AltName: Full=Protein ORGANELLE TRANSCRIPT PROCESSING 51; Short=OsOTP51; Flags: Precursor [Oryza sativa Japonica Group] KAB8088501.1 hypothetical protein EE612_013134 [Oryza sativa] AEX88471.1 PLS [Or…
Os02g0702100	1.24137	0.0206039	XP_015626613.1_trihelix transcription factor GT-3b [Oryza sativa Japonica Group] EAY87196.1 hypothetical protein OsI_08599 [Oryza sativa Indica Group] KAB8088502.1 hypothetical protein EE612_013135 [Oryza sativa] EAZ24310.1 hypothetical protein OsJ_08061 [Oryza sativa Japonica Group] KAF2946522.1 hypothetical protein DAI22_02g300400 [Oryza sativa Japonica Group] BAD07549.1 unknown protein [Oryza …
Os02g0702300	8.933	9.9568e-27	KAB8088503.1_hypothetical protein EE612_013136, partial [Oryza sativa] BAS80478.1 Os02g0702300, partial [Oryza sativa Japonica Group]
Os02g0704966	1.74973	2.55918e-19	XP_015625127.1_uncharacterized protein LOC107275933 isoform X1 [Oryza sativa Japonica Group] XP_015625128.1 uncharacterized protein LOC107275933 isoform X1 [Oryza sativa Japonica Group] BAS80507.1 Os02g0704966 [Oryza sativa Japonica Group]
Os02g0705000	2.22165	5.21417e-51	XP_015625134.1_probable pinoresinol-lariciresinol reductase 3 isoform X2 [Oryza sativa Japonica Group] KAB8088532.1 hypothetical protein EE612_013167 [Oryza sativa] EEE57649.1 hypothetical protein OsJ_08081 [Oryza sativa Japonica Group] KAF2946549.1 hypothetical protein DAI22_02g302500 [Oryza sativa Japonica Group] BAD08033.1 putative phenylcoumaran benzylic ether reductase PT1 [Oryza sativa Japo…
Os02g0705400	2.97956	4.28688e-40	KAB8088538.1_hypothetical protein EE612_013175 [Oryza sativa] BAS80516.1 Os02g0705400 [Oryza sativa Japonica Group]
Os02g0705500	2.08871	8.11996e-15	XP_015627481.1_transcription factor bHLH63 [Oryza sativa Japonica Group] KAB8088539.1 hypothetical protein EE612_013176 [Oryza sativa] KAF2946558.1 hypothetical protein DAI22_02g302900 [Oryza sativa Japonica Group] BAD08039.1 putative bHLH transcription factor [Oryza sativa Japonica Group] BAF09782.1 Os02g0705500 [Oryza sativa Japonica Group] BAG99567.1 unnamed protein product [Oryza sativa Japon…
*Os02g0705550	2.38195	9.34099e-05	.
Os02g0707900	2.79187	4.58862e-72	XP_015625685.1_universal stress protein A-like protein [Oryza sativa Japonica Group] EAY87233.1 hypothetical protein OsI_08635 [Oryza sativa Indica Group] KAB8088555.1 hypothetical protein EE612_013194 [Oryza sativa] AAL87161.1 putative ethylene-responsive protein [Oryza sativa Japonica Group] EAZ24339.1 hypothetical protein OsJ_08092 [Oryza sativa Japonica Group] KAF2946686.1 hypothetical protei…
Os02g0708400	1.07873	3.03886e-06	XP_015625780.1_protein KINESIN LIGHT CHAIN-RELATED 2 [Oryza sativa Japonica Group] EEC73865.1 hypothetical protein OsI_08639 [Oryza sativa Indica Group] KAB8088561.1 hypothetical protein EE612_013201 [Oryza sativa] AAL87157.1 putative kinesin light chain gene [Oryza sativa Japonica Group] EEE57657.1 hypothetical protein OsJ_08096 [Oryza sativa Japonica Group] KAF2946564.1 hypothetical protein DAI…
Os02g0711200	1.49931	1.21003e-29	KAB8088588.1_hypothetical protein EE612_013237 [Oryza sativa] BAF09815.1 Os02g0711200 [Oryza sativa Japonica Group] BAG97729.1 unnamed protein product [Oryza sativa Japonica Group] BAS80567.1 Os02g0711200 [Oryza sativa Japonica Group]
Os02g0712500	1.06682	4.49389e-05	XP_015626353.1_galactan beta-1,4-galactosyltransferase GALS1 [Oryza sativa Japonica Group] KAB8088594.1 hypothetical protein EE612_013243 [Oryza sativa] EEE57676.1 hypothetical protein OsJ_08123 [Oryza sativa Japonica Group] KAF2946597.1 hypothetical protein DAI22_02g307400 [Oryza sativa Japonica Group] BAD72474.1 unknown protein [Oryza sativa Japonica Group] BAF09821.2 Os02g0712500 [Oryza sativa…
Os02g0712700	4.08486	1.42668e-35	XP_025878636.1_probable L-type lectin-domain containing receptor kinase S.5 [Oryza sativa Japonica Group] XP_025878637.1 probable L-type lectin-domain containing receptor kinase S.5 [Oryza sativa Japonica Group] KAF2946600.1 hypothetical protein DAI22_02g307700 [Oryza sativa Japonica Group] BAF09823.1 Os02g0712700 [Oryza sativa Japonica Group] BAS80581.1 Os02g0712700 [Oryza sativa Japonica Group]
Os02g0712800	4.60843	2.98528e-41	KAB8088600.1_hypothetical protein EE612_013249 [Oryza sativa] KAF2946601.1 hypothetical protein DAI22_02g307800 [Oryza sativa Japonica Group] BAF09824.1 Os02g0712800 [Oryza sativa Japonica Group] BAH00587.1 unnamed protein product [Oryza sativa Japonica Group] BAS80582.1 Os02g0712800 [Oryza sativa Japonica Group]
Os02g0713900	2.11582	5.31341e-07	BAG91488.1_unnamed protein product [Oryza sativa Japonica Group] BAS80588.1 Os02g0713900 [Oryza sativa Japonica Group]
Os02g0716800	3.21063	0.000108397	XP_015623510.1_protein NRT1/ PTR FAMILY 7.3 isoform X1 [Oryza sativa Japonica Group] XP_015623511.1 protein NRT1/ PTR FAMILY 7.3 isoform X1 [Oryza sativa Japonica Group] XP_025878639.1 protein NRT1/ PTR FAMILY 7.3 isoform X1 [Oryza sativa Japonica Group] XP_025878640.1 protein NRT1/ PTR FAMILY 7.3 isoform X1 [Oryza sativa Japonica Group] XP_025878641.1 protein NRT1/ PTR FAMILY 7.3 isoform X1 [Ory…
Os02g0717500	2.41872	5.89498e-29	XP_015626056.1_uncharacterized protein LOC4330530 isoform X1 [Oryza sativa Japonica Group] KAB8088636.1 hypothetical protein EE612_013302 [Oryza sativa] EAZ24399.1 hypothetical protein OsJ_08154 [Oryza sativa Japonica Group] KAF2946639.1 hypothetical protein DAI22_02g310800 [Oryza sativa Japonica Group] KAF2946640.1 hypothetical protein DAI22_02g310800 [Oryza sativa Japonica Group] BAD12896.1 unk…
Os02g0718600	1.0125	0.00986507	KAB8088642.1_hypothetical protein EE612_013309, partial [Oryza sativa] BAS80628.1 Os02g0718600, partial [Oryza sativa Japonica Group]
Os02g0719000	4.5561	0.000222283	XP_015624030.1_rho GDP-dissociation inhibitor 1 [Oryza sativa Japonica Group] KAB8088644.1 hypothetical protein EE612_013314 [Oryza sativa] KAF2946650.1 hypothetical protein DAI22_02g311700 [Oryza sativa Japonica Group] BAF09856.1 Os02g0719000 [Oryza sativa Japonica Group] BAG93287.1 unnamed protein product [Oryza sativa Japonica Group] BAS80630.1 Os02g0719000 [Oryza sativa Japonica Group]
Os02g0720200	1.64891	1.94163e-05	XP_015624978.1_65-kDa microtubule-associated protein 1 [Oryza sativa Japonica Group] KAB8088653.1 hypothetical protein EE612_013328 [Oryza sativa] KAF2946661.1 hypothetical protein DAI22_02g312500 [Oryza sativa Japonica Group] BAD12872.1 putative microtubule-associated protein MAP65-1a [Oryza sativa Japonica Group] BAF09864.1 Os02g0720200 [Oryza sativa Japonica Group] BAG97255.1 unnamed protein p…
Os02g0720400	1.76373	0.0142683	KAB8088655.1_hypothetical protein EE612_013331 [Oryza sativa] BAS80642.1 Os02g0720400 [Oryza sativa Japonica Group]
Os02g0721100	4.58539	2.30631e-06	XP_015624811.1_ubiquitin-conjugating enzyme E2 11 [Oryza sativa Japonica Group] KAB8088664.1 hypothetical protein EE612_013342 [Oryza sativa] KAF2946674.1 hypothetical protein DAI22_02g313200 [Oryza sativa Japonica Group] BAD12882.1 putative ubiquitin conjugating enzyme 11 [Oryza sativa Japonica Group] BAD13002.1 putative ubiquitin conjugating enzyme 11 [Oryza sativa Japonica Group] BAF09872.1 Os…
*Os02g0722600	3.21922	1.24007e-09	.
*Os02g0722650	3.63142	7.07154e-09	.
Os02g0724000	1.49393	3.74015e-11	XP_015627427.1_zinc finger protein CONSTANS-LIKE 9 isoform X1 [Oryza sativa Japonica Group] XP_015627428.1 zinc finger protein CONSTANS-LIKE 9 isoform X1 [Oryza sativa Japonica Group] XP_025878659.1 zinc finger protein CONSTANS-LIKE 9 isoform X1 [Oryza sativa Japonica Group] AGG54061.1 CONSTANS-like protein Days to heading on chromosome 2 [Oryza sativa Japonica Group] BAA33206.1 zinc finger prote…
Os02g0724100	3.61751	0.0115781	XP_015627430.1_uncharacterized protein LOC4330575 [Oryza sativa Japonica Group] KAB8088690.1 hypothetical protein EE612_013378 [Oryza sativa] BAD13037.1 unknown protein [Oryza sativa Japonica Group] BAF09890.1 Os02g0724100 [Oryza sativa Japonica Group] BAS80678.1 Os02g0724100 [Oryza sativa Japonica Group]
Os02g0724500	2.0989	0.000413815	XP_015624139.1_nucleotide-sugar uncharacterized transporter 2 [Oryza sativa Japonica Group] KAB8088692.1 hypothetical protein EE612_013382 [Oryza sativa] KAF2946720.1 hypothetical protein DAI22_02g315900 [Oryza sativa Japonica Group] BAS80681.1 Os02g0724500 [Oryza sativa Japonica Group]
Os02g0727966	1.36165	0.000394461	KAB8088723.1_hypothetical protein EE612_013426, partial [Oryza sativa] BAS80714.1 Os02g0727966, partial [Oryza sativa Japonica Group]
Os02g0730000	1.8196	2.43215e-18	KAB8088745.1_hypothetical protein EE612_013450 [Oryza sativa] BAS80737.1 Os02g0730000 [Oryza sativa Japonica Group]
Os02g0730900	1.56746	4.26474e-10	XP_015623070.1_pentatricopeptide repeat-containing protein At3g22690 [Oryza sativa Japonica Group] EAY87402.1 hypothetical protein OsI_08809 [Oryza sativa Indica Group] KAB8088759.1 hypothetical protein EE612_013466 [Oryza sativa] EAZ24502.1 hypothetical protein OsJ_08263 [Oryza sativa Japonica Group] KAF2946792.1 hypothetical protein DAI22_02g321200 [Oryza sativa Japonica Group] BAD15931.1 penta…
Os02g0733300	3.77146	0.0328072	XP_015625116.1_endoglucanase 6 [Oryza sativa Japonica Group] Q6Z2J3.1 RecName: Full=Endoglucanase 6; AltName: Full=Endo-1,4-beta glucanase 6; AltName: Full=OsCel9E; Flags: Precursor [Oryza sativa Japonica Group] KAB8088784.1 hypothetical protein EE612_013499 [Oryza sativa] KAF2946822.1 hypothetical protein DAI22_02g323000 [Oryza sativa Japonica Group] BAD16147.1 putative endo-1,4-beta-glucanase […
Os02g0733400	1.61522	3.76665e-09	XP_015624801.1_uncharacterized protein At3g17950 [Oryza sativa Japonica Group] KAB8088785.1 hypothetical protein EE612_013500 [Oryza sativa] EAZ24520.1 hypothetical protein OsJ_08282 [Oryza sativa Japonica Group] KAF2946823.1 hypothetical protein DAI22_02g323100 [Oryza sativa Japonica Group] BAD16148.1 hypothetical protein [Oryza sativa Japonica Group] BAF09948.1 Os02g0733400 [Oryza sativa Japoni…
Os02g0733500	1.31216	1.84026e-05	XP_015624214.1_probable calcium-binding protein CML20 [Oryza sativa Japonica Group] Q6Z2J1.1 RecName: Full=Probable calcium-binding protein CML20; AltName: Full=Calmodulin-like protein 20 [Oryza sativa Japonica Group] EAY87421.1 hypothetical protein OsI_08829 [Oryza sativa Indica Group] KAB8088786.1 hypothetical protein EE612_013501 [Oryza sativa] EAZ24521.1 hypothetical protein OsJ_08283 [Oryza …
Os02g0733900	3.61528	5.5252e-34	XP_015622835.1_uncharacterized protein LOC4330641 [Oryza sativa Japonica Group] EAZ24524.1 hypothetical protein OsJ_08285 [Oryza sativa Japonica Group] KAF2946827.1 hypothetical protein DAI22_02g323500 [Oryza sativa Japonica Group] BAD16154.1 unknown protein [Oryza sativa Japonica Group] BAF09951.1 Os02g0733900 [Oryza sativa Japonica Group] BAG99217.1 unnamed protein product [Oryza sativa Japonic…
Os02g0735800	3.23981	9.13661e-72	XP_015627022.1_pentatricopeptide repeat-containing protein At2g13600 [Oryza sativa Japonica Group] EAZ24537.1 hypothetical protein OsJ_08298 [Oryza sativa Japonica Group] KAF2946843.1 hypothetical protein DAI22_02g324700 [Oryza sativa Japonica Group] BAD15896.1 PPR-repeat protein-like [Oryza sativa Japonica Group]
Os02g0736300	2.90828	3.0989e-41	XP_015627029.1_MACPF domain-containing protein At1g14780 isoform X2 [Oryza sativa Japonica Group] EAZ24541.1 hypothetical protein OsJ_08302 [Oryza sativa Japonica Group] KAF2946848.1 hypothetical protein DAI22_02g325200 [Oryza sativa Japonica Group] BAD15900.1 unknown protein [Oryza sativa Japonica Group] BAF09966.1 Os02g0736300 [Oryza sativa Japonica Group] BAS80806.1 Os02g0736300 [Oryza sativa …
Os02g0736400	3.48987	9.97693e-76	XP_015627074.1_dihydropyrimidine dehydrogenase (NADP(+)), chloroplastic [Oryza sativa Japonica Group] EEC73958.1 hypothetical protein OsI_08851 [Oryza sativa Indica Group] KAB8088808.1 hypothetical protein EE612_013534 [Oryza sativa] AAZ14951.1 putative dihydroorotate dehydrogenase [Oryza sativa Japonica Group] AIR95991.1 dihydropyrimidine dehydrogenase [Oryza sativa Japonica Group] EEE57766.1 hy…
Os02g0737801	4.52382	0.0410467	KAB8088819.1_hypothetical protein EE612_013546, partial [Oryza sativa] BAS80820.1 Os02g0737801, partial [Oryza sativa Japonica Group]
Os02g0738100	2.06383	0.000256954	KAB8088820.1_hypothetical protein EE612_013548 [Oryza sativa] KAF2946866.1 hypothetical protein DAI22_02g326600 [Oryza sativa Japonica Group] BAH91875.1 Os02g0738100 [Oryza sativa Japonica Group] BAS80821.1 Os02g0738100 [Oryza sativa Japonica Group]
Os02g0739400	1.14814	0.000460582	XP_015622994.1_probable galacturonosyltransferase-like 9 [Oryza sativa Japonica Group] KAB8088833.1 hypothetical protein EE612_013569 [Oryza sativa] KAF2946878.1 hypothetical protein DAI22_02g327600 [Oryza sativa Japonica Group] BAD16045.1 putative Avr9/Cf-9 rapidly elicited protein 231 [Oryza sativa Japonica Group] BAF09981.1 Os02g0739400 [Oryza sativa Japonica Group] BAG92079.1 unnamed protein …
Os02g0739700	1.18158	0.0154127	XP_015626334.1_E2F transcription factor-like E2FE [Oryza sativa Japonica Group] KAB8088836.1 hypothetical protein EE612_013574 [Oryza sativa] EEE57777.1 hypothetical protein OsJ_08321 [Oryza sativa Japonica Group] KAF2946880.1 hypothetical protein DAI22_02g327800 [Oryza sativa Japonica Group] BAD16049.1 transcription factor-like [Oryza sativa Japonica Group] BAF09983.1 Os02g0739700 [Oryza sativa …
Os02g0740400	3.02557	1.08643e-07	KAB8088840.1_hypothetical protein EE612_013581 [Oryza sativa] BAD15756.1 unknown protein [Oryza sativa Japonica Group] BAS80842.1 Os02g0740400 [Oryza sativa Japonica Group]
Os02g0740700	2.22178	3.92377e-14	XP_015623537.1_metalloendoproteinase 2-MMP [Oryza sativa Japonica Group] AQU14357.1 matrix metalloproteinase 1 [Oryza sativa Indica Group] KAB8088843.1 hypothetical protein EE612_013586 [Oryza sativa] KAF2946893.1 hypothetical protein DAI22_02g328400 [Oryza sativa Japonica Group] BAD15762.1 putative zinc metalloproteinase [Oryza sativa Japonica Group] BAF09989.1 Os02g0740700 [Oryza sativa Japonic…
Os02g0742800	4.72974	6.00419e-38	XP_015623546.1_kinesin-like protein KIN-4C [Oryza sativa Japonica Group] KAF2946912.1 hypothetical protein DAI22_02g329900 [Oryza sativa Japonica Group]
Os02g0742900	5.44122	2.52562e-31	BAF10006.1_Os02g0742900, partial [Oryza sativa Japonica Group] BAS80869.1 Os02g0742900, partial [Oryza sativa Japonica Group]
Os02g0743800	1.41061	0.00111727	BAD16115.1_unknown protein [Oryza sativa Japonica Group] BAS80880.1 Os02g0743800 [Oryza sativa Japonica Group]
Os02g0747400	2.05362	0.00312828	XP_015624016.1_transcription factor TCP14 [Oryza sativa Japonica Group] KAB8088908.1 hypothetical protein EE612_013682 [Oryza sativa] ADE62742.1 TCP transcription factor [Oryza sativa Japonica Group] KAF2946948.1 hypothetical protein DAI22_02g332600 [Oryza sativa Japonica Group] BAD16334.1 putative TCP-domain protein [Oryza sativa Japonica Group] BAD16444.1 putative TCP-domain protein [Oryza sati…
Os02g0747500	3.12054	1.08869e-20	XP_015626432.1_HVA22-like protein a [Oryza sativa Japonica Group] KAB8088909.1 hypothetical protein EE612_013683 [Oryza sativa] EAZ24613.1 hypothetical protein OsJ_08376 [Oryza sativa Japonica Group] KAF2946949.1 hypothetical protein DAI22_02g332700 [Oryza sativa Japonica Group] BAD16335.1 putative ABA-responsive protein [Oryza sativa Japonica Group] BAD16445.1 putative ABA-responsive protein [Or…
Os02g0749400	1.0388	0.000274003	KAB8088923.1_hypothetical protein EE612_013702, partial [Oryza sativa] BAS80932.1 Os02g0749400, partial [Oryza sativa Japonica Group]
Os02g0749800	1.49199	3.49117e-27	XP_015626370.1_transcription termination factor MTERF8, chloroplastic [Oryza sativa Japonica Group] KAB8088927.1 hypothetical protein EE612_013708 [Oryza sativa] EAZ24627.1 hypothetical protein OsJ_08392 [Oryza sativa Japonica Group] KAF2946976.1 hypothetical protein DAI22_02g334700 [Oryza sativa Japonica Group] BAD15633.1 mitochondrial transcription termination factor-like [Oryza sativa Japonica…
Os02g0750400	2.47922	1.02148e-61	KAB8088931.1_hypothetical protein EE612_013712, partial [Oryza sativa] BAS80940.1 Os02g0750400, partial [Oryza sativa Japonica Group]
Os02g0750701	3.72649	0.00213224	KAB8088934.1_hypothetical protein EE612_013715 [Oryza sativa] BAS80943.1 Os02g0750701 [Oryza sativa Japonica Group]
Os02g0751600	1.02298	3.94572e-20	XP_015623911.1_photosynthetic NDH subunit of lumenal location 4, chloroplastic [Oryza sativa Japonica Group] EEC74018.1 hypothetical protein OsI_08960 [Oryza sativa Indica Group] KAB8088940.1 hypothetical protein EE612_013725 [Oryza sativa] EEE57815.1 hypothetical protein OsJ_08405 [Oryza sativa Japonica Group] KAF2946988.1 hypothetical protein DAI22_02g335800 [Oryza sativa Japonica Group] BAD156…
Os02g0753800	1.64404	9.69377e-22	XP_015627364.1_annexin D7 [Oryza sativa Japonica Group] KAB8088957.1 hypothetical protein EE612_013743 [Oryza sativa] EEE57822.1 hypothetical protein OsJ_08419 [Oryza sativa Japonica Group] KAF2947010.1 hypothetical protein DAI22_02g337500 [Oryza sativa Japonica Group] BAD15571.1 putative annexin P35 [Oryza sativa Japonica Group] BAD17230.1 putative annexin P35 [Oryza sativa Japonica Group]
Os02g0754300	2.94874	2.16311e-108	XP_015623221.1_50S ribosomal protein L29, chloroplastic [Oryza sativa Japonica Group] KAB8088962.1 hypothetical protein EE612_013748 [Oryza sativa] KAF2947018.1 hypothetical protein DAI22_02g337900 [Oryza sativa Japonica Group] BAD17237.1 putative ribosomal protein L29 [Oryza sativa Japonica Group] BAF10067.1 Os02g0754300 [Oryza sativa Japonica Group] BAG90996.1 unnamed protein product [Oryza sat…
Os02g0754700	1.3219	1.36805e-17	XP_015625872.1_histidine--tRNA ligase, chloroplastic/mitochondrial [Oryza sativa Japonica Group] EAY87572.1 hypothetical protein OsI_08984 [Oryza sativa Indica Group] KAB8088968.1 hypothetical protein EE612_013760 [Oryza sativa] EAZ24659.1 hypothetical protein OsJ_08428 [Oryza sativa Japonica Group] KAF2947024.1 hypothetical protein DAI22_02g338300 [Oryza sativa Japonica Group] BAD17242.1 putativ…
Os02g0755200	1.15567	5.71786e-08	XP_015623199.1_lysine-specific histone demethylase 1 homolog 1 [Oryza sativa Japonica Group] Q6Z690.1 RecName: Full=Lysine-specific histone demethylase 1 homolog 1; AltName: Full=Flavin-containing amine oxidase domain-containing protein 1; AltName: Full=Protein LSD1-LIKE 1 [Oryza sativa Japonica Group] KAB8088972.1 hypothetical protein EE612_013765 [Oryza sativa] KAF2947028.1 hypothetical protein…
Os02g0755400	4.49763	1.80722e-74	KAB8088973.1_hypothetical protein EE612_013766 [Oryza sativa] BAF10076.1 Os02g0755400 [Oryza sativa Japonica Group] BAG97686.1 unnamed protein product [Oryza sativa Japonica Group] BAS80986.1 Os02g0755400 [Oryza sativa Japonica Group]
Os02g0755900	4.93498	9.3166e-16	KAB8088977.1_hypothetical protein EE612_013772, partial [Oryza sativa] BAS80991.1 Os02g0755900, partial [Oryza sativa Japonica Group]
Os02g0756100	2.72673	2.74049e-31	XP_015624237.1_EPIDERMAL PATTERNING FACTOR-like protein 1 [Oryza sativa Japonica Group] EAY87582.1 hypothetical protein OsI_08992 [Oryza sativa Indica Group] KAB8088980.1 hypothetical protein EE612_013774 [Oryza sativa] EEE57837.1 hypothetical protein OsJ_08444 [Oryza sativa Japonica Group] KAF2947033.1 hypothetical protein DAI22_02g339200 [Oryza sativa Japonica Group] BAD17255.1 unknown protein …
Os02g0756200	5.93639	0.00190967	BAD17075.1_putative phi-1 [Oryza sativa Japonica Group] BAD17257.1 putative phi-1 [Oryza sativa Japonica Group] BAS80995.1 Os02g0756200 [Oryza sativa Japonica Group]
Os02g0756600	7.61553	5.08888e-06	XP_015624091.1_protein EXORDIUM [Oryza sativa Japonica Group] EAY87584.1 hypothetical protein OsI_08994 [Oryza sativa Indica Group] EAZ24676.1 hypothetical protein OsJ_08446 [Oryza sativa Japonica Group] KAF2947035.1 hypothetical protein DAI22_02g339400 [Oryza sativa Japonica Group] BAD17078.1 putative phi-1 [Oryza sativa Japonica Group] BAD17260.1 putative phi-1 [Oryza sativa Japonica Group]
Os02g0757100	4.15493	0.000888775	XP_015623941.1_protein EXORDIUM [Oryza sativa Japonica Group] Q6Z7W3.1 RecName: Full=Protein PHOSPHATE-INDUCED 1 homolog; Short=OsPHI-1; Flags: Precursor [Oryza sativa Japonica Group] EAY87590.1 hypothetical protein OsI_09000 [Oryza sativa Indica Group] EAZ24679.1 hypothetical protein OsJ_08448 [Oryza sativa Japonica Group] KAF2947037.1 hypothetical protein DAI22_02g339600 [Oryza sativa Japonica …
Os02g0758000	4.4474	6.32724e-52	XP_015626255.1_24.1 kDa heat shock protein, mitochondrial isoform X2 [Oryza sativa Japonica Group] Q6Z7V2.1 RecName: Full=24.1 kDa heat shock protein, mitochondrial; Short=OsHsp24.1; Flags: Precursor [Oryza sativa Japonica Group] EAY87596.1 hypothetical protein OsI_09007 [Oryza sativa Indica Group] KAB8088992.1 hypothetical protein EE612_013791 [Oryza sativa] ADR66976.1 22 kDa heat shock protein …
Os02g0758200	4.66921	1.0095e-36	XP_015624276.1_uncharacterized protein LOC4330788 [Oryza sativa Japonica Group] KAB8088994.1 hypothetical protein EE612_013794 [Oryza sativa] KAF2947051.1 hypothetical protein DAI22_02g340200 [Oryza sativa Japonica Group] BAD17094.1 unknown protein [Oryza sativa Japonica Group] BAF10091.1 Os02g0758200 [Oryza sativa Japonica Group] BAS81010.1 Os02g0758200 [Oryza sativa Japonica Group]
Os02g0760200	1.00172	0.000448637	EEE57843.1_hypothetical protein OsJ_08465 [Oryza sativa Japonica Group]
Os02g0762100	1.28922	2.11548e-08	XP_015623042.1_putative 4-hydroxy-4-methyl-2-oxoglutarate aldolase 2 isoform X2 [Oryza sativa Japonica Group] XP_015623043.1 putative 4-hydroxy-4-methyl-2-oxoglutarate aldolase 2 isoform X2 [Oryza sativa Japonica Group] XP_015623044.1 putative 4-hydroxy-4-methyl-2-oxoglutarate aldolase 2 isoform X2 [Oryza sativa Japonica Group] KAB8089026.1 hypothetical protein EE612_013834 [Oryza sativa] KAF2947…
Os02g0767200	1.64993	0.000684561	XP_015626797.1_uncharacterized protein LOC4330842 [Oryza sativa Japonica Group] KAF2947125.1 hypothetical protein DAI22_02g345900 [Oryza sativa Japonica Group] BAD17323.1 lipase class 3-like [Oryza sativa Japonica Group] BAF10143.1 Os02g0767200 [Oryza sativa Japonica Group] BAS81075.1 Os02g0767200 [Oryza sativa Japonica Group]
Os02g0767600	2.17402	0.00156689	XP_015623166.1_probable E3 ubiquitin-protein ligase RHC1A [Oryza sativa Japonica Group] KAF2947131.1 hypothetical protein DAI22_02g346300 [Oryza sativa Japonica Group] BAS81080.1 Os02g0767600 [Oryza sativa Japonica Group]
Os02g0767800	1.89001	0.0131808	KAB8089065.1_hypothetical protein EE612_013883 [Oryza sativa] BAS81082.1 Os02g0767800 [Oryza sativa Japonica Group]
Os02g0768400	1.5508	0.00438308	KAB8089072.1_hypothetical protein EE612_013893 [Oryza sativa] BAS81090.1 Os02g0768400 [Oryza sativa Japonica Group]
Os02g0769700	3.93511	0.000132935	KAB8089080.1_hypothetical protein EE612_013909 [Oryza sativa] KAF2947154.1 hypothetical protein DAI22_02g347600 [Oryza sativa Japonica Group] BAD16913.1 mitogen-activated protein kinase-like [Oryza sativa Japonica Group] BAD16948.1 mitogen-activated protein kinase-like [Oryza sativa Japonica Group] BAF10158.1 Os02g0769700 [Oryza sativa Japonica Group]
Os02g0770500	6.47998	0.000199595	KAB8089088.1_hypothetical protein EE612_013916 [Oryza sativa] KAF2947162.1 hypothetical protein DAI22_02g348300 [Oryza sativa Japonica Group] BAS81110.1 Os02g0770500 [Oryza sativa Japonica Group]
Os02g0770600	1.31632	2.47734e-28	XP_015626146.1_uncharacterized protein LOC4330865 [Oryza sativa Japonica Group] XP_025878709.1 uncharacterized protein LOC4330865 [Oryza sativa Japonica Group] XP_025878710.1 uncharacterized protein LOC4330865 [Oryza sativa Japonica Group] EAY87683.1 hypothetical protein OsI_09097 [Oryza sativa Indica Group] KAB8089090.1 hypothetical protein EE612_013917 [Oryza sativa] EAZ24761.1 hypothetical pro…
Os02g0771450	1.99707	2.45871e-08	KAB8089099.1_hypothetical protein EE612_013926, partial [Oryza sativa] BAS81121.1 Os02g0771450, partial [Oryza sativa Japonica Group]
Os02g0771700	1.16278	0.000419353	XP_015625926.1_glucan endo-1,3-beta-glucosidase 12 [Oryza sativa Japonica Group] EEC74084.1 hypothetical protein OsI_09107 [Oryza sativa Indica Group] KAB8089102.1 hypothetical protein EE612_013931 [Oryza sativa] EEE57879.1 hypothetical protein OsJ_08543 [Oryza sativa Japonica Group] KAF2947173.1 hypothetical protein DAI22_02g349200 [Oryza sativa Japonica Group] BAD16854.1 putative beta-1,3-gluca…
Os02g0772000	1.99321	0.00817702	KAB8089104.1_hypothetical protein EE612_013936 [Oryza sativa] BAS81127.1 Os02g0772000 [Oryza sativa Japonica Group]
Os02g0772200	7.07643	1.65837e-06	KAB8089107.1_hypothetical protein EE612_013940 [Oryza sativa] KAF2947184.1 hypothetical protein DAI22_02g349600 [Oryza sativa Japonica Group] BAD16864.1 hypothetical protein [Oryza sativa Japonica Group] BAH91891.1 Os02g0772200 [Oryza sativa Japonica Group] BAS81130.1 Os02g0772200 [Oryza sativa Japonica Group]
Os02g0773500	1.60328	1.57565e-23	XP_015624181.1_uncharacterized protein LOC4330883 [Oryza sativa Japonica Group] KAB8089116.1 hypothetical protein EE612_013957 [Oryza sativa] EAZ24781.1 hypothetical protein OsJ_08558 [Oryza sativa Japonica Group] KAF2947198.1 hypothetical protein DAI22_02g350400 [Oryza sativa Japonica Group] BAD16878.1 unknown protein [Oryza sativa Japonica Group] BAD17134.1 unknown protein [Oryza sativa Japonic…
Os02g0774200	4.84501	9.65298e-59	XP_015623261.1_uncharacterized protein LOC4330887 [Oryza sativa Japonica Group] KAB8089123.1 hypothetical protein EE612_013964 [Oryza sativa] EAZ24786.1 hypothetical protein OsJ_08562 [Oryza sativa Japonica Group] KAF2947203.1 hypothetical protein DAI22_02g350900 [Oryza sativa Japonica Group] BAD16883.1 unknown protein [Oryza sativa Japonica Group] BAD17139.1 unknown protein [Oryza sativa Japonic…
Os02g0774700	2.46939	0.0264942	EEE57893.1_hypothetical protein OsJ_08567 [Oryza sativa Japonica Group] BAS81155.1 Os02g0774700 [Oryza sativa Japonica Group]
Os02g0775400	1.21238	1.43991e-09	KAB8089135.1_hypothetical protein EE612_013978 [Oryza sativa] BAD17149.1 kinesin motor protein 1-like [Oryza sativa Japonica Group] BAD17367.1 kinesin motor protein 1-like [Oryza sativa Japonica Group] BAS81163.1 Os02g0775400 [Oryza sativa Japonica Group]
Os02g0777400	1.78205	1.58521e-07	AFJ14786.1_ERECTA-like kinase [Oryza sativa Japonica Group]
*Os02g0777950	1.21272	0.0245521	.
Os02g0778200	1.11999	4.36623e-25	XP_015626267.2_isoleucine--tRNA ligase, chloroplastic/mitochondrial [Oryza sativa Japonica Group] KAF2947237.1 hypothetical protein DAI22_02g354600 [Oryza sativa Japonica Group]
Os02g0779200	1.08207	1.60906e-17	XP_015626147.1_subtilisin-like protease SBT1.4 [Oryza sativa Japonica Group] EAZ24820.1 hypothetical protein OsJ_08598 [Oryza sativa Japonica Group] KAF2947247.1 hypothetical protein DAI22_02g355400 [Oryza sativa Japonica Group] BAD19517.1 putative subtilisin-like proteinase [Oryza sativa Japonica Group] BAF10215.1 Os02g0779200 [Oryza sativa Japonica Group] BAS81199.1 Os02g0779200 [Oryza sativa J…
Os02g0781400	5.74354	5.98133e-12	XP_015624188.1_20 kDa chaperonin, chloroplastic [Oryza sativa Japonica Group] KAB8089187.1 hypothetical protein EE612_014058 [Oryza sativa] KAF2947263.1 hypothetical protein DAI22_02g357000 [Oryza sativa Japonica Group] BAD19441.1 putative 20 kDa chaperonin, chloroplast [Oryza sativa Japonica Group] BAF10223.1 Os02g0781400 [Oryza sativa Japonica Group] BAG87457.1 unnamed protein product [Oryza sa…
Os02g0782800	3.65766	1.40544e-28	XP_015625462.1_protein TONSOKU isoform X2 [Oryza sativa Japonica Group] KAF2947279.1 hypothetical protein DAI22_02g358200 [Oryza sativa Japonica Group] KAF2947281.1 hypothetical protein DAI22_02g358200 [Oryza sativa Japonica Group]
Os02g0782900	2.9116	2.51725e-05	KAB8089210.1_hypothetical protein EE612_014083 [Oryza sativa] BAF10235.1 Os02g0782900 [Oryza sativa Japonica Group] BAG88292.1 unnamed protein product [Oryza sativa Japonica Group] BAS81247.1 Os02g0782900 [Oryza sativa Japonica Group]
Os02g0783700	5.32632	4.56407e-112	KAB8089217.1_hypothetical protein EE612_014090, partial [Oryza sativa] BAS81255.1 Os02g0783700, partial [Oryza sativa Japonica Group]
Os02g0784100	4.71513	3.68043e-08	KAB8089218.1_hypothetical protein EE612_014096, partial [Oryza sativa] BAS81256.1 Os02g0784100, partial [Oryza sativa Japonica Group]
Os02g0784900	2.17752	1.40381e-37	XP_015623904.1_uncharacterized protein LOC107278175 [Oryza sativa Japonica Group] EAY87781.1 hypothetical protein OsI_09199 [Oryza sativa Indica Group] KAB8089221.1 hypothetical protein EE612_014101 [Oryza sativa] EAZ24856.1 hypothetical protein OsJ_08638 [Oryza sativa Japonica Group] KAF2947298.1 hypothetical protein DAI22_02g359500 [Oryza sativa Japonica Group] QGX02124.1 cupin superfamily prot…
Os02g0788500	1.40883	3.49444e-20	XP_015626518.1_uncharacterized protein LOC4330964 [Oryza sativa Japonica Group] EEC74145.1 hypothetical protein OsI_09224 [Oryza sativa Indica Group] KAB8089250.1 hypothetical protein EE612_014147 [Oryza sativa] EEE57945.1 hypothetical protein OsJ_08664 [Oryza sativa Japonica Group] KAF2947333.1 hypothetical protein DAI22_02g362000 [Oryza sativa Japonica Group] BAF10262.1 Os02g0788500 [Oryza sati…
Os02g0789600	1.97221	4.20196e-19	XP_015622974.1_protein CYPRO4 [Oryza sativa Japonica Group] KAB8089259.1 hypothetical protein EE612_014160 [Oryza sativa] KAF2947339.1 hypothetical protein DAI22_02g362500 [Oryza sativa Japonica Group] BAD19104.1 putative dem protein [Oryza sativa Japonica Group] BAD19874.1 putative dem protein [Oryza sativa Japonica Group] BAF10267.1 Os02g0789600 [Oryza sativa Japonica Group]
Os02g0789700	2.31924	0.00523873	XP_015623973.1_uncharacterized protein LOC4330970 [Oryza sativa Japonica Group] KAF2947340.1 hypothetical protein DAI22_02g362600 [Oryza sativa Japonica Group] BAD19106.1 unknown protein [Oryza sativa Japonica Group] BAD19876.1 unknown protein [Oryza sativa Japonica Group] BAS81307.1 Os02g0789700 [Oryza sativa Japonica Group]
Os02g0790500	1.87383	2.3982e-28	KAB8089261.1_hypothetical protein EE612_014163, partial [Oryza sativa] BAS81311.1 Os02g0790500, partial [Oryza sativa Japonica Group]
Os02g0790600	2.25467	0.0353021	XP_015624164.1_RING-H2 finger protein ATL13 [Oryza sativa Japonica Group] KAB8089264.1 hypothetical protein EE612_014164 [Oryza sativa] KAF2947344.1 hypothetical protein DAI22_02g362900 [Oryza sativa Japonica Group] BAD19113.1 putative RING finger 1 [Oryza sativa Japonica Group] BAF10270.1 Os02g0790600 [Oryza sativa Japonica Group] BAG94893.1 unnamed protein product [Oryza sativa Japonica Group]
Os02g0791500	2.17207	2.32282e-15	XP_015623004.1_UDP-glucuronate 4-epimerase 1 [Oryza sativa Japonica Group] EAY87821.1 hypothetical protein OsI_09239 [Oryza sativa Indica Group] KAB8089268.1 hypothetical protein EE612_014169 [Oryza sativa] ABC59069.1 UDP-glucuronic acid 4-epimerase isoform 2 [Oryza sativa Japonica Group] EAZ24901.1 hypothetical protein OsJ_08679 [Oryza sativa Japonica Group] KAF2947349.1 hypothetical protein DAI…
Os02g0792000	4.93091	4.49309e-11	KAB8089274.1_hypothetical protein EE612_014173 [Oryza sativa] KAF2947357.1 hypothetical protein DAI22_02g363600 [Oryza sativa Japonica Group] BAD19177.1 unknown protein [Oryza sativa Japonica Group] BAF10276.1 Os02g0792000 [Oryza sativa Japonica Group] BAG98655.1 unnamed protein product [Oryza sativa Japonica Group]
Os02g0792100	1.07817	3.73321e-09	KAB8089275.1_hypothetical protein EE612_014177, partial [Oryza sativa] BAS81324.1 Os02g0792100, partial [Oryza sativa Japonica Group]
Os02g0792600	1.34132	0.00680667	KAB8089277.1_hypothetical protein EE612_014180, partial [Oryza sativa] BAS81326.1 Os02g0792600, partial [Oryza sativa Japonica Group]
Os02g0793400	4.0404	1.3174e-09	KAB8089287.1_hypothetical protein EE612_014192, partial [Oryza sativa] BAS81335.1 Os02g0793400, partial [Oryza sativa Japonica Group]
Os02g0794900	1.37696	2.20976e-15	BAS81351.1_Os02g0794900, partial [Oryza sativa Japonica Group]
Os02g0796700	1.59271	1.36929e-26	XP_015626154.1_serine/threonine-protein kinase VPS15 [Oryza sativa Japonica Group] EEE57979.1 hypothetical protein OsJ_08723 [Oryza sativa Japonica Group] KAF2947411.1 hypothetical protein DAI22_02g367400 [Oryza sativa Japonica Group]
*Os02g0796750	2.08815	5.68787e-25	.
Os02g0797300	7.27173	2.68741e-06	KAB8089328.1_hypothetical protein EE612_014239 [Oryza sativa] BAS81374.1 Os02g0797300 [Oryza sativa Japonica Group]
Os02g0799300	1.34572	1.99366e-24	XP_015627717.1_uncharacterized protein LOC4331029 [Oryza sativa Japonica Group] KAB8089345.1 hypothetical protein EE612_014261 [Oryza sativa] KAF2947455.1 hypothetical protein DAI22_02g369900 [Oryza sativa Japonica Group] BAD36064.1 unknown protein [Oryza sativa Japonica Group] BAF10322.1 Os02g0799300 [Oryza sativa Japonica Group] BAG89279.1 unnamed protein product [Oryza sativa Japonica Group]
Os02g0799400	1.42031	1.58689e-05	KAB8089347.1_hypothetical protein EE612_014263, partial [Oryza sativa] BAS81395.1 Os02g0799400, partial [Oryza sativa Japonica Group]
Os02g0799600	1.73132	7.40897e-21	EEC74181.1_hypothetical protein OsI_09308 [Oryza sativa Indica Group] EEE57988.1 hypothetical protein OsJ_08743 [Oryza sativa Japonica Group] KAB8089348.1 hypothetical protein EE612_014264 [Oryza sativa] BAD36065.1 unknown protein [Oryza sativa Japonica Group] BAF10324.1 Os02g0799600 [Oryza sativa Japonica Group]
Os02g0804400	2.64974	9.93e-28	XP_015626839.1_uncharacterized protein LOC4331057 [Oryza sativa Japonica Group] EAY87914.1 hypothetical protein OsI_09336 [Oryza sativa Indica Group] KAB8089387.1 hypothetical protein EE612_014309 [Oryza sativa] EAZ24990.1 hypothetical protein OsJ_08770 [Oryza sativa Japonica Group] KAF2947502.1 hypothetical protein DAI22_02g373100 [Oryza sativa Japonica Group] BAD19416.1 unknown protein [Oryza s…
Os02g0805100	1.74348	7.93924e-07	XP_015627246.1_auxin-responsive protein IAA9 [Oryza sativa Japonica Group] Q6K846.1 RecName: Full=Auxin-responsive protein IAA9; AltName: Full=Indoleacetic acid-induced protein 9 [Oryza sativa Japonica Group] KAB8089393.1 hypothetical protein EE612_014319 [Oryza sativa] AAK98708.1 Putative auxin-responsive protein IAA2 [Oryza sativa Japonica Group] EAZ24996.1 hypothetical protein OsJ_08776 [Oryza…
Os02g0805250	2.77442	2.68824e-39	XP_015627244.1_transcription factor SPATULA isoform X2 [Oryza sativa Japonica Group] KAF2947516.1 hypothetical protein DAI22_02g373900 [Oryza sativa Japonica Group]
Os02g0807100	1.57487	7.91479e-43	KAB8089418.1_hypothetical protein EE612_014352 [Oryza sativa] BAS81481.1 Os02g0807100 [Oryza sativa Japonica Group]
Os02g0809900	3.81433	1.78562e-07	KAB8089440.1_hypothetical protein EE612_014379, partial [Oryza sativa] BAF10380.2 Os02g0809900, partial [Oryza sativa Japonica Group] BAS81507.1 Os02g0809900, partial [Oryza sativa Japonica Group]
Os02g0810300	1.2327	2.57727e-25	XP_015625286.1_ABC transporter I family member 19 [Oryza sativa Japonica Group] KAB8089443.1 hypothetical protein EE612_014386 [Oryza sativa] EAZ25029.1 hypothetical protein OsJ_08816 [Oryza sativa Japonica Group] KAF2947560.1 hypothetical protein DAI22_02g377600 [Oryza sativa Japonica Group] BAD21584.1 putative ATP-dependent transporter [Oryza sativa Japonica Group] BAF10383.1 Os02g0810300 [Oryz…
Os02g0810500	1.32249	0.00403152	XP_015625285.1_TBC1 domain family member 15 isoform X1 [Oryza sativa Japonica Group] KAB8089446.1 hypothetical protein EE612_014390 [Oryza sativa] KAF2947564.1 hypothetical protein DAI22_02g377900 [Oryza sativa Japonica Group] BAD21587.1 putative GTPase activating protein [Oryza sativa Japonica Group] BAF10385.1 Os02g0810500 [Oryza sativa Japonica Group] BAG92578.1 unnamed protein product [Oryza …
Os02g0814000	1.2998	7.64241e-05	XP_015622899.1_desumoylating isopeptidase 1 [Oryza sativa Japonica Group] EAZ25054.1 hypothetical protein OsJ_08846 [Oryza sativa Japonica Group] KAF2947595.1 hypothetical protein DAI22_02g380500 [Oryza sativa Japonica Group] BAD21661.1 unknown protein [Oryza sativa Japonica Group] BAD22400.1 unknown protein [Oryza sativa Japonica Group] BAF10402.1 Os02g0814000 [Oryza sativa Japonica Group]
Os02g0814400	2.08891	3.82503e-45	XP_015627307.1_cytochrome c1 2, heme protein, mitochondrial isoform X1 [Oryza sativa Japonica Group] EAZ25058.1 hypothetical protein OsJ_08850 [Oryza sativa Japonica Group] BAD21665.1 unknown protein [Oryza sativa Japonica Group] BAD22404.1 unknown protein [Oryza sativa Japonica Group] BAF10406.1 Os02g0814400 [Oryza sativa Japonica Group] BAG99994.1 unnamed protein product [Oryza sativa Japonica …
Os02g0815200	3.52489	6.59953e-126	XP_015622614.1_28 kDa ribonucleoprotein, chloroplastic [Oryza sativa Japonica Group] EAZ25064.1 hypothetical protein OsJ_08857 [Oryza sativa Japonica Group] KAF2947610.1 hypothetical protein DAI22_02g381700 [Oryza sativa Japonica Group] BAD21673.1 putative RNA-binding protein RNP1 precursor [Oryza sativa Japonica Group] BAD21996.1 putative RNA-binding protein RNP1 precursor [Oryza sativa Japonica…
Os02g0816000	5.92393	0.000121572	XP_015624143.1_FT-interacting protein 1 [Oryza sativa Japonica Group] KAB8089491.1 hypothetical protein EE612_014450 [Oryza sativa] EAZ25072.1 hypothetical protein OsJ_08865 [Oryza sativa Japonica Group] KAF2947622.1 hypothetical protein DAI22_02g382500 [Oryza sativa Japonica Group] BAD22004.1 putative anthranilate phosphoribosyltransferase [Oryza sativa Japonica Group] BAF10422.1 Os02g0816000 [O…
Os02g0816300	2.53221	6.67676e-17	XP_015622784.1_CLIP-associated protein isoform X2 [Oryza sativa Japonica Group] KAF2947625.1 hypothetical protein DAI22_02g382800 [Oryza sativa Japonica Group] KAF2947628.1 hypothetical protein DAI22_02g382800 [Oryza sativa Japonica Group]
Os02g0819400	1.58387	0.0192365	EEC74258.1_hypothetical protein OsI_09470 [Oryza sativa Indica Group]
Os02g0822200	1.09548	3.46051e-21	XP_015627467.1_ubiquitin carboxyl-terminal hydrolase 2 isoform X1 [Oryza sativa Japonica Group] XP_015627468.1 ubiquitin carboxyl-terminal hydrolase 2 isoform X1 [Oryza sativa Japonica Group] EAY88064.1 hypothetical protein OsI_09494 [Oryza sativa Indica Group] KAB8089568.1 hypothetical protein EE612_014537 [Oryza sativa] EAZ25121.1 hypothetical protein OsJ_08921 [Oryza sativa Japonica Group] KAF…
Os02g0822600	2.10982	2.57413e-61	XP_015624692.1_50S ribosomal protein L9, chloroplastic [Oryza sativa Japonica Group] KAB8089579.1 hypothetical protein EE612_014542 [Oryza sativa] KAF2947702.1 hypothetical protein DAI22_02g388500 [Oryza sativa Japonica Group] BAD22896.1 putative 50S ribosomal protein L9, chloroplast [Oryza sativa Japonica Group] BAF10475.2 Os02g0822600 [Oryza sativa Japonica Group] BAG86674.1 unnamed protein pro…
Os02g0827600	2.35964	5.5822e-28	XP_015626616.1_uncharacterized protein LOC4331225 [Oryza sativa Japonica Group] EEC74286.1 hypothetical protein OsI_09536 [Oryza sativa Indica Group] KAB8089638.1 hypothetical protein EE612_014617 [Oryza sativa] EEE58096.1 hypothetical protein OsJ_08967 [Oryza sativa Japonica Group] KAF2947770.1 hypothetical protein DAI22_02g393100 [Oryza sativa Japonica Group] BAF10509.1 Os02g0827600 [Oryza sati…
Os02g0830801	1.03023	2.06914e-14	KAB8089673.1_hypothetical protein EE612_014657 [Oryza sativa] BAS81749.1 Os02g0830801 [Oryza sativa Japonica Group]
Os02g0831200	2.25111	3.7564e-63	EEE58110.1_hypothetical protein OsJ_08994 [Oryza sativa Japonica Group] KAB8089677.1 hypothetical protein EE612_014661 [Oryza sativa] BAD23002.1 unknown protein [Oryza sativa Japonica Group] BAS81753.1 Os02g0831200 [Oryza sativa Japonica Group]
Os02g0831400	1.49413	0.0238019	KAB8089679.1_hypothetical protein EE612_014664, partial [Oryza sativa] BAS81756.1 Os02g0831400, partial [Oryza sativa Japonica Group]
Os02g0831800	1.03018	5.82366e-07	XP_015624618.1_homoserine kinase [Oryza sativa Japonica Group] KAB8089685.1 hypothetical protein EE612_014671 [Oryza sativa] KAF2947821.1 hypothetical protein DAI22_02g396800 [Oryza sativa Japonica Group] BAD23009.1 putative homoserine kinase [Oryza sativa Japonica Group] BAF10537.1 Os02g0831800 [Oryza sativa Japonica Group] BAG87478.1 unnamed protein product [Oryza sativa Japonica Group]
Os02g0833100	1.37196	4.71261e-23	KAB8089704.1_hypothetical protein EE612_014691 [Oryza sativa] BAS81781.1 Os02g0833100 [Oryza sativa Japonica Group]
Os02g0834800	1.04267	0.00122155	KAB8089722.1_hypothetical protein EE612_014707, partial [Oryza sativa] BAS81799.1 Os02g0834800, partial [Oryza sativa Japonica Group]
Os03g0103950	1.53871	4.22751e-23	EEE58155.1_hypothetical protein OsJ_09072 [Oryza sativa Japonica Group] KAB8089771.1 hypothetical protein EE612_014770 [Oryza sativa] BAS81852.1 Os03g0103950 [Oryza sativa Japonica Group]
Os03g0105500	1.50026	0.0437527	KAB8089782.1_hypothetical protein EE612_014785, partial [Oryza sativa] BAS81861.1 Os03g0105500, partial [Oryza sativa Japonica Group]
Os03g0106200	1.22298	0.0296329	XP_015632195.1_uncharacterized protein LOC4331320 isoform X1 [Oryza sativa Japonica Group] XP_015632197.1 uncharacterized protein LOC4331320 isoform X1 [Oryza sativa Japonica Group] XP_025879808.1 uncharacterized protein LOC4331320 isoform X1 [Oryza sativa Japonica Group] KAB8089789.1 hypothetical protein EE612_014792 [Oryza sativa] ABF93532.1 expressed protein [Oryza sativa Japonica Group] EAZ25…
Os03g0106550	5.59509	0.00412193	KAB8089797.1_hypothetical protein EE612_014802, partial [Oryza sativa] BAS81874.1 Os03g0106550, partial [Oryza sativa Japonica Group]
Os03g0107400	1.07089	1.90489e-08	KAB8089801.1_hypothetical protein EE612_014809, partial [Oryza sativa] BAF10606.1 Os03g0107400, partial [Oryza sativa Japonica Group] BAS81882.1 Os03g0107400, partial [Oryza sativa Japonica Group]
Os03g0107700	3.47771	4.30864e-42	XP_015631555.2_cyclin-dependent protein kinase inhibitor EL2 [Oryza sativa Japonica Group] Q10SY2.1 RecName: Full=Cyclin-dependent protein kinase inhibitor EL2 [Oryza sativa Japonica Group] EEC74353.1 hypothetical protein OsI_09662 [Oryza sativa Indica Group] KAB8089806.1 hypothetical protein EE612_014818 [Oryza sativa] ABF93553.1 expressed protein [Oryza sativa Japonica Group] EAZ25292.1 hypothe…
Os03g0108500	2.78649	1.15298e-10	XP_015628395.1_methylsterol monooxygenase 1-1 isoform X2 [Oryza sativa Japonica Group] ABF93565.1 Sterol desaturase family protein, expressed [Oryza sativa Japonica Group] EEE58181.1 hypothetical protein OsJ_09112 [Oryza sativa Japonica Group] KAF2936844.1 hypothetical protein DAI22_03g008100 [Oryza sativa Japonica Group] BAF10615.1 Os03g0108500 [Oryza sativa Japonica Group] BAG98497.1 unnamed pr…
Os03g0108600	1.58893	2.06627e-36	Q0DVX2.2_RecName: Full=DEAD-box ATP-dependent RNA helicase 50 [Oryza sativa Japonica Group] KAB8089817.1 hypothetical protein EE612_014831 [Oryza sativa] ABF93566.1 DEAD/DEAH box helicase, putative, expressed [Oryza sativa Japonica Group] EEE58182.1 hypothetical protein OsJ_09113 [Oryza sativa Japonica Group] KAF2936847.1 hypothetical protein DAI22_03g008300 [Oryza sativa Japonica Group] BAG89672…
Os03g0111400	2.51404	1.45542e-57	XP_015630653.1_heavy metal-associated isoprenylated plant protein 39 isoform X1 [Oryza sativa Japonica Group] EAZ25325.1 hypothetical protein OsJ_09136 [Oryza sativa Japonica Group] KAB8089849.1 hypothetical protein EE612_014872 [Oryza sativa] BAH01517.1 unnamed protein product [Oryza sativa Japonica Group] BAS81930.1 Os03g0111400 [Oryza sativa Japonica Group]
Os03g0111600	1.12883	7.50599e-09	XP_015630650.1_uncharacterized protein LOC4331365 isoform X1 [Oryza sativa Japonica Group] KAB8089851.1 hypothetical protein EE612_014874 [Oryza sativa] ABF93603.1 expressed protein [Oryza sativa Japonica Group] BAF10640.1 Os03g0111600 [Oryza sativa Japonica Group] BAG94885.1 unnamed protein product [Oryza sativa Japonica Group] BAS81932.1 Os03g0111600 [Oryza sativa Japonica Group]
Os03g0113700	1.87893	6.65339e-05	XP_015632218.1_heat shock 70 kDa protein, mitochondrial [Oryza sativa Japonica Group] KAB8089867.1 hypothetical protein EE612_014895 [Oryza sativa] ABF93623.1 Heat shock 70 kDa protein, mitochondrial precursor, putative, expressed [Oryza sativa Japonica Group] ACJ54893.1 70 kDa heat shock protein [Oryza sativa Japonica Group] EEE58199.1 hypothetical protein OsJ_09152 [Oryza sativa Japonica Group]…
Os03g0114000	1.6547	0.0127215	XP_015629032.1_kinesin-like protein KIN-14E isoform X2 [Oryza sativa Japonica Group] KAF2936914.1 hypothetical protein DAI22_03g012500 [Oryza sativa Japonica Group]
*Os03g0114700	1.67223	6.71573e-13	.
Os03g0115200	1.14861	5.54775e-28	XP_015632502.1_RNA-binding protein pno1 [Oryza sativa Japonica Group] KAB8089885.1 hypothetical protein EE612_014916 [Oryza sativa] ABF93642.1 YOR3513c, putative, expressed [Oryza sativa Japonica Group] KAF2936931.1 hypothetical protein DAI22_03g013500 [Oryza sativa Japonica Group] BAF10664.1 Os03g0115200 [Oryza sativa Japonica Group] BAS81967.1 Os03g0115200 [Oryza sativa Japonica Group]
Os03g0115300	3.79808	5.2076e-72	BAS81968.1_Os03g0115300 [Oryza sativa Japonica Group]
Os03g0115400	1.1992	1.42377e-18	XP_015632070.1_WD repeat-containing protein 44 [Oryza sativa Japonica Group] KAB8089888.1 hypothetical protein EE612_014920 [Oryza sativa] ABF93644.1 expressed protein [Oryza sativa Japonica Group] KAF2936932.1 hypothetical protein DAI22_03g013700 [Oryza sativa Japonica Group] KAF2936933.1 hypothetical protein DAI22_03g013700 [Oryza sativa Japonica Group] KAF2936934.1 hypothetical protein DAI22_0…
Os03g0116700	2.38686	6.66351e-72	XP_015631987.1_F-box protein PP2-A13 [Oryza sativa Japonica Group] KAB8089901.1 hypothetical protein EE612_014934 [Oryza sativa] ABF93654.1 F-box family protein, putative, expressed [Oryza sativa Japonica Group] KAF2936943.1 hypothetical protein DAI22_03g014600 [Oryza sativa Japonica Group] BAF10676.1 Os03g0116700 [Oryza sativa Japonica Group] BAG97664.1 unnamed protein product [Oryza sativa Japo…
Os03g0116800	1.01826	5.18668e-07	XP_015631986.1_F-box protein At4g00755 [Oryza sativa Japonica Group] KAB8089902.1 hypothetical protein EE612_014935 [Oryza sativa] ABF93655.1 F-box family protein, putative, expressed [Oryza sativa Japonica Group] KAF2936945.1 hypothetical protein DAI22_03g014700 [Oryza sativa Japonica Group] BAF10677.1 Os03g0116800 [Oryza sativa Japonica Group] BAG90197.1 unnamed protein product [Oryza sativa Ja…
Os03g0116900	1.2246	5.55722e-13	XP_015630819.1_U-box domain-containing protein 15 [Oryza sativa Japonica Group] XP_025879672.1 U-box domain-containing protein 15 [Oryza sativa Japonica Group] KAB8089905.1 hypothetical protein EE612_014937 [Oryza sativa] KAB8089906.1 hypothetical protein EE612_014937 [Oryza sativa] KAF2936947.1 hypothetical protein DAI22_03g014900 [Oryza sativa Japonica Group] BAF10678.1 Os03g0116900 [Oryza sati…
Os03g0119900	1.46861	2.00282e-12	WP_072354057.1_MULTISPECIES: hypothetical protein [Gammaproteobacteria] NP_001131585.1 histone H4 [Zea mays] NP_001237495.1 histone H4 [Glycine max] NP_001278493.1 uncharacterized protein LOC100278340 [Zea mays] NP_001281194.1 uncharacterized protein LOC100282268 [Zea m
*Os03g0120501	4.1049	0.000232022	.
Os03g0121200	1.80848	1.70891e-12	XP_015632444.1_peroxidase 5 [Oryza sativa Japonica Group] KAB8089946.1 hypothetical protein EE612_014989 [Oryza sativa] ABF93699.1 Peroxidase family protein, expressed [Oryza sativa Japonica Group] KAF2936998.1 hypothetical protein DAI22_03g018500 [Oryza sativa Japonica Group] BAF10707.1 Os03g0121200 [Oryza sativa Japonica Group] BAG96194.1 unnamed protein product [Oryza sativa Japonica Group]
Os03g0121300	7.20904	1.72849e-06	XP_015632445.1_peroxidase 5 [Oryza sativa Japonica Group] EAY88316.1 hypothetical protein OsI_09775 [Oryza sativa Indica Group] AAM52318.1 Putative peroxidase [Oryza sativa Japonica Group] EAZ25393.1 hypothetical protein OsJ_09211 [Oryza sativa Japonica Group] KAF2936999.1 hypothetical protein DAI22_03g018600 [Oryza sativa Japonica Group] BAF10708.1 Os03g0121300 [Oryza sativa Japonica Group]
Os03g0121700	1.97152	4.55833e-14	XP_015631186.1_nascent polypeptide-associated complex subunit alpha-like protein 1 [Oryza sativa Japonica Group] EAY88319.1 hypothetical protein OsI_09778 [Oryza sativa Indica Group] KAB8089950.1 hypothetical protein EE612_014992 [Oryza sativa] AAM52321.1 Putative nascent polypeptide associated complex alpha chain [Oryza sativa Japonica Group] AAO72639.1 putative nascent polypeptide-associated co…
Os03g0122200	2.78511	3.35414e-73	KAB8089955.1_hypothetical protein EE612_014998, partial [Oryza sativa] BAS82042.1 Os03g0122200, partial [Oryza sativa Japonica Group]
Os03g0122300	3.02862	1.47736e-08	XP_015632144.1_flavanone 3-dioxygenase 2-like [Oryza sativa Japonica Group] ABF93706.1 oxidoreductase, 2OG-Fe oxygenase family protein, expressed [Oryza sativa Japonica Group] EEE58240.1 hypothetical protein OsJ_09221 [Oryza sativa Japonica Group] KAF2937012.1 hypothetical protein DAI22_03g019500 [Oryza sativa Japonica Group] BAF10713.1 Os03g0122300 [Oryza sativa Japonica Group] BAG96661.1 unname…
Os03g0123500	1.3425	0.0455409	KAB8089965.1_hypothetical protein EE612_015010, partial [Oryza sativa] BAF10719.1 Os03g0123500, partial [Oryza sativa Japonica Group] BAS82052.1 Os03g0123500, partial [Oryza sativa Japonica Group]
Os03g0124100	5.04155	0.0244195	XP_015631244.2_uncharacterized protein LOC4331453 isoform X2 [Oryza sativa Japonica Group]
Os03g0125000	2.04362	3.88018e-44	XP_015627856.1_50S ribosomal protein L5, chloroplastic [Oryza sativa Japonica Group] Q9ZST0.2 RecName: Full=50S ribosomal protein L5, chloroplastic; Flags: Precursor [Oryza sativa Japonica Group] EAY88343.1 hypothetical protein OsI_09799 [Oryza sativa Indica Group] KAB8089979.1 hypothetical protein EE612_015027 [Oryza sativa] ABF93741.1 50S ribosomal protein L5, chloroplast precursor, putative, e…
Os03g0126300	2.12971	2.38567e-60	BAS82078.1_Os03g0126300 [Oryza sativa Japonica Group]
Os03g0127100	2.57627	0.0364606	KAB8090002.1_hypothetical protein EE612_015054, partial [Oryza sativa] BAS82090.1 Os03g0127100, partial [Oryza sativa Japonica Group]
Os03g0127500	1.59212	0.0258582	XP_015627932.1_transcription factor RF2b-like [Oryza sativa Japonica Group] KAB8090003.1 hypothetical protein EE612_015057 [Oryza sativa] AAM19114.1 Putative bZIP transcription factor [Oryza sativa Japonica Group] ABF93766.1 bZIP family transcription factor, putative, expressed [Oryza sativa Japonica Group] KAF2937067.1 hypothetical protein DAI22_03g023100 [Oryza sativa Japonica Group] BAF10746.1…
Os03g0128000	1.69878	0.00220656	XP_015628294.1_fasciclin-like arabinogalactan protein 10 [Oryza sativa Japonica Group] KAB8090010.1 hypothetical protein EE612_015063 [Oryza sativa] AAM19119.1 Putative endosperm specific protein [Oryza sativa Japonica Group] ABF93772.1 Fasciclin-like arabinogalactan protein 8 precursor, putative, expressed [Oryza sativa Japonica Group] KAF2937074.1 hypothetical protein DAI22_03g023600 [Oryza sat…
Os03g0128600	6.23425	0.000487312	KAB8090017.1_hypothetical protein EE612_015070, partial [Oryza sativa] BAH91977.1 Os03g0128601, partial [Oryza sativa Japonica Group] BAS82106.1 Os03g0128600, partial [Oryza sativa Japonica Group]
*Os03g0128866	2.38501	1.26013e-11	.
Os03g0132200	1.35308	1.77469e-22	XP_015628071.1_expansin-like A1 [Oryza sativa Japonica Group] Q10S70.1 RecName: Full=Expansin-like A1; AltName: Full=OsEXLA1; AltName: Full=OsEXPL1; AltName: Full=OsaEXPb2.1; Flags: Precursor [Oryza sativa Japonica Group] AAK84681.1 expansin-like protein A [Oryza sativa] EEC74453.1 hypothetical protein OsI_09865 [Oryza sativa Indica Group] ABF93824.1 Rare lipoprotein A like double-psi beta-barrel…
Os03g0132800	1.16714	1.45359e-20	XP_015632908.1_serine/threonine-protein kinase BSK1-2-like [Oryza sativa Japonica Group] EAY88407.1 hypothetical protein OsI_09868 [Oryza sativa Indica Group] KAB8090063.1 hypothetical protein EE612_015128 [Oryza sativa] ABF93827.1 protein kinase family protein, putative, expressed [Oryza sativa Japonica Group] KAF2937136.1 hypothetical protein DAI22_03g027800 [Oryza sativa Japonica Group] BAF107…
Os03g0133100	6.93043	2.57055e-07	XP_015630177.1_uncharacterized protein LOC4331521 [Oryza sativa Japonica Group] EAY88410.1 hypothetical protein OsI_09871 [Oryza sativa Indica Group] KAB8090066.1 hypothetical protein EE612_015131 [Oryza sativa] ABF93830.1 expressed protein [Oryza sativa Japonica Group] EAZ45416.1 hypothetical protein OsJ_30066 [Oryza sativa Japonica Group] KAF2937139.1 hypothetical protein DAI22_03g028100 [Oryza…
Os03g0133300	3.90592	7.80929e-243	KAB8090067.1_hypothetical protein EE612_015132 [Oryza sativa] BAS82157.1 Os03g0133300 [Oryza sativa Japonica Group]
Os03g0133400	1.11555	2.56784e-09	Q8H8C7.1_RecName: Full=Chitin elicitor-binding protein; Short=CEBiP; Short=OsCEBiP; AltName: Full=Lysin motif-containing protein 1; Short=Os-LYP1; Flags: Precursor [Oryza sativa Japonica Group] EAY88413.1 hypothetical protein OsI_09873 [Oryza sativa Indica Group] KAB8090068.1 hypothetical protein EE612_015133 [Oryza sativa] AAN05509.1 Unknown protein [Oryza sativa Japonica Group] ABF93833.1 LysM …
Os03g0133875	3.7466	0.000126356	KAB8090074.1_hypothetical protein EE612_015142, partial [Oryza sativa] BAS82164.1 Os03g0133875, partial [Oryza sativa Japonica Group]
Os03g0134500	1.42491	0.00790393	XP_015631721.1_cytochrome P450 78A6 [Oryza sativa Japonica Group] EEC74459.1 hypothetical protein OsI_09883 [Oryza sativa Indica Group] KAB8090077.1 hypothetical protein EE612_015148 [Oryza sativa] KAF2937149.1 hypothetical protein DAI22_03g028800 [Oryza sativa Japonica Group] BAS82168.1 Os03g0134500 [Oryza sativa Japonica Group]
Os03g0135300	1.73778	7.05071e-59	XP_015632072.1_glutathione S-transferase F11 [Oryza sativa Japonica Group] KAB8090085.1 hypothetical protein EE612_015157 [Oryza sativa] AAN05495.1 Putative glutathione S-transferase [Oryza sativa Japonica Group] ABF93846.1 Glutathione S-transferase, N-terminal domain containing protein, expressed [Oryza sativa Japonica Group] EAZ25491.1 hypothetical protein OsJ_09313 [Oryza sativa Japonica Group…
Os03g0136700	1.0907	0.000360572	KAB8090096.1_hypothetical protein EE612_015171, partial [Oryza sativa] BAS82187.1 Os03g0136700, partial [Oryza sativa Japonica Group]
Os03g0136900	1.10148	3.90769e-17	XP_015631409.1_putative aconitate hydratase, cytoplasmic [Oryza sativa Japonica Group] KAB8090098.1 hypothetical protein EE612_015174 [Oryza sativa] ABF93861.1 Aconitate hydratase, cytoplasmic, putative, expressed [Oryza sativa Japonica Group] KAF2937168.1 hypothetical protein DAI22_03g030500 [Oryza sativa Japonica Group] BAF10812.1 Os03g0136900 [Oryza sativa Japonica Group] BAS82189.1 Os03g01369…
Os03g0137400	1.19293	5.70505e-13	XP_015632735.1_CSC1-like protein At4g35870 [Oryza sativa Japonica Group] AIU34638.1 hyperosmolality-gated Ca2+ permeable channel 4.1 [Oryza sativa] ABF93867.1 expressed protein [Oryza sativa Japonica Group] KAB8090103.1 hypothetical protein EE612_015181 [Oryza sativa] KAF2937174.1 hypothetical protein DAI22_03g030800 [Oryza sativa Japonica Group] BAF10815.1 Os03g0137400 [Oryza sativa Japonica Gro…
Os03g0137600	1.59489	9.89222e-32	XP_015632204.1_uncharacterized protein LOC4331552 [Oryza sativa Japonica Group] KAB8090106.1 hypothetical protein EE612_015183 [Oryza sativa] ABF93869.1 expressed protein [Oryza sativa Japonica Group] KAF2937177.1 hypothetical protein DAI22_03g031000 [Oryza sativa Japonica Group] BAF10817.1 Os03g0137600 [Oryza sativa Japonica Group] BAG86777.1 unnamed protein product [Oryza sativa Japonica Group]
Os03g0140650	2.32633	0.000147575	KAB8090130.1_hypothetical protein EE612_015216 [Oryza sativa] BAS82221.1 Os03g0140650 [Oryza sativa Japonica Group]
Os03g0142500	1.20084	0.00948441	XP_015627812.1_E3 ubiquitin-protein ligase WAV3 [Oryza sativa Japonica Group] ABF93916.1 zinc finger family protein, putative, expressed [Oryza sativa Japonica Group] EAZ25536.1 hypothetical protein OsJ_09360 [Oryza sativa Japonica Group] KAF2937219.1 hypothetical protein DAI22_03g034400 [Oryza sativa Japonica Group] BAF10846.1 Os03g0142500 [Oryza sativa Japonica Group] BAG94507.1 unnamed protein…
Os03g0142600	5.77641	0.00244557	XP_015630196.1_transcription factor WER [Oryza sativa Japonica Group] KAB8090140.1 hypothetical protein EE612_015232 [Oryza sativa] ABF93917.1 Myb-like DNA-binding domain containing protein [Oryza sativa Japonica Group] EAZ25537.1 hypothetical protein OsJ_09361 [Oryza sativa Japonica Group] KAF2937220.1 hypothetical protein DAI22_03g034500 [Oryza sativa Japonica Group] BAF10847.1 Os03g0142600 [Or…
Os03g0142800	1.01745	2.98735e-11	XP_015630971.1_ABC transporter C family member 13 [Oryza sativa Japonica Group] A2XCD4.1 RecName: Full=ABC transporter C family member 13; Short=OsABCC13; AltName: Full=Multidrug resistance-associated protein 13; Short=OsMRP13; AltName: Full=OsMRP5; AltName: Full=Protein LOW PHYTIC ACID 2 [Oryza sativa Indica Group] Q10RX7.1 RecName: Full=ABC transporter C family member 13; Short=OsABCC13; AltNam…
Os03g0143400	1.62868	2.03464e-06	XP_015632031.1_chaperonin CPN60-1, mitochondrial [Oryza sativa Japonica Group] EEC74496.1 hypothetical protein OsI_09970 [Oryza sativa Indica Group] KAB8090148.1 hypothetical protein EE612_015246 [Oryza sativa] ABF93929.1 Chaperonin CPN60-1, mitochondrial precursor, putative, expressed [Oryza sativa Japonica Group] ADB84620.1 chaperonin [Oryza sativa Japonica Group] EEE58306.1 hypothetical protei…
Os03g0146100	2.21986	8.53007e-53	XP_015631095.1_probable aquaporin TIP1-1 [Oryza sativa Japonica Group] P50156.1 RecName: Full=Probable aquaporin TIP1-1; AltName: Full=Tonoplast intrinsic protein 1-1; Short=OsTIP1;1; AltName: Full=rTIP1 [Oryza sativa Japonica Group] AZZ86523.1 tonoplast intrinisic protein 1;1 [Oryza sativa Indica Group] KAB8090178.1 hypothetical protein EE612_015290 [Oryza sativa] AAK98737.1 Tonoplast intrinsic …
Os03g0147001	1.53437	1.21483e-06	KAB8090187.1_hypothetical protein EE612_015305 [Oryza sativa] BAS82285.1 Os03g0147001 [Oryza sativa Japonica Group]
Os03g0148000	4.43637	3.13805e-24	XP_015632299.1_UPF0496 protein 3 isoform X2 [Oryza sativa Japonica Group] Q10RR9.1 RecName: Full=UPF0496 protein 3 [Oryza sativa Japonica Group] ABF93987.1 expressed protein [Oryza sativa Japonica Group] KAF2937289.1 hypothetical protein DAI22_03g039100 [Oryza sativa Japonica Group] BAF10879.1 Os03g0148000 [Oryza sativa Japonica Group] BAS82296.1 Os03g0148000 [Oryza sativa Japonica Group]
Os03g0149200	1.07574	0.00200817	XP_015628629.1_uncharacterized protein LOC4331628 [Oryza sativa Japonica Group] KAB8090203.1 hypothetical protein EE612_015326 [Oryza sativa] AAN87739.1 Unknown protein [Oryza sativa Japonica Group] ABF93995.1 expressed protein [Oryza sativa Japonica Group] KAF2937297.1 hypothetical protein DAI22_03g039900 [Oryza sativa Japonica Group] BAF10885.1 Os03g0149200 [Oryza sativa Japonica Group]
Os03g0150700	1.35611	1.9862e-15	BAS82320.1_Os03g0150700 [Oryza sativa Japonica Group]
Os03g0151500	2.1669	0.00363709	ABF94014.1_expressed protein [Oryza sativa Japonica Group] KAB8090220.1 hypothetical protein EE612_015346 [Oryza sativa] KAF2937311.1 hypothetical protein DAI22_03g041300 [Oryza sativa Japonica Group] BAF10898.1 Os03g0151500 [Oryza sativa Japonica Group] BAG98626.1 unnamed protein product [Oryza sativa Japonica Group]
Os03g0151600	2.16823	3.65593e-10	EEC74530.1_hypothetical protein OsI_10047 [Oryza sativa Indica Group] KAB8090221.1 hypothetical protein EE612_015347 [Oryza sativa] BAF10899.1 Os03g0151600 [Oryza sativa Japonica Group] BAS82329.1 Os03g0151600 [Oryza sativa Japonica Group]
Os03g0152000	3.3725	1.43261e-38	XP_015628852.1_heavy metal-associated isoprenylated plant protein 6 [Oryza sativa Japonica Group] ABF94019.1 heavy metal-associated domain containing protein, expressed [Oryza sativa Japonica Group] KAF2937317.1 hypothetical protein DAI22_03g041800 [Oryza sativa Japonica Group] BAF10903.1 Os03g0152000 [Oryza sativa Japonica Group] BAS82336.1 Os03g0152000 [Oryza sativa Japonica Group]
Os03g0152700	1.33727	5.33662e-24	ABF94026.1_RNA pseudouridylate synthase family protein, expressed [Oryza sativa Japonica Group] KAB8090236.1 hypothetical protein EE612_015363 [Oryza sativa] BAF10908.1 Os03g0152700 [Oryza sativa Japonica Group] BAS82342.1 Os03g0152700 [Oryza sativa Japonica Group]
Os03g0153500	1.11771	4.45962e-06	KAB8090244.1_hypothetical protein EE612_015376, partial [Oryza sativa] BAS82350.1 Os03g0153500, partial [Oryza sativa Japonica Group]
Os03g0153900	2.94021	4.2559e-37	ABF94039.1_FAD binding domain containing protein, expressed [Oryza sativa Japonica Group] KAB8090245.1 hypothetical protein EE612_015378 [Oryza sativa] EAZ25624.1 hypothetical protein OsJ_09452 [Oryza sativa Japonica Group] KAF2937335.1 hypothetical protein DAI22_03g043000 [Oryza sativa Japonica Group] BAF10914.1 Os03g0153900 [Oryza sativa Japonica Group]
Os03g0154300	4.87814	2.73425e-39	KAB8090248.1_hypothetical protein EE612_015383, partial [Oryza sativa] BAS82354.1 Os03g0154300, partial [Oryza sativa Japonica Group]
Os03g0156600	4.28202	1.23907e-18	XP_025880052.1_heavy metal-associated isoprenylated plant protein 27 [Oryza sativa Japonica Group] KAB8090260.1 hypothetical protein EE612_015401 [Oryza sativa] AAM51837.1 Putative atfp6-like protein [Oryza sativa Japonica Group] ABF94059.1 heavy metal-associated domain containing protein, expressed [Oryza sativa Japonica Group] KAF2937351.1 hypothetical protein DAI22_03g044200 [Oryza sativa Japo…
Os03g0156700	1.83676	1.85844e-27	XP_015633090.1_uncharacterized protein LOC4331671 [Oryza sativa Japonica Group] KAB8090261.1 hypothetical protein EE612_015402 [Oryza sativa] AAM51836.1 Hypothetical protein [Oryza sativa Japonica Group] ABF94060.1 high-affinity nickel-transport family protein, putative, expressed [Oryza sativa Japonica Group] EAZ10955.1 hypothetical protein OsJ_00798 [Oryza sativa Japonica Group] KAF2937352.1 hy…
Os03g0157000	5.39164	0.0169291	BAS82369.1_Os03g0157000 [Oryza sativa Japonica Group]
Os03g0157300	2.01528	6.8493e-24	XP_015627966.1_cell number regulator 13 [Oryza sativa Japonica Group] EEC74547.1 hypothetical protein OsI_10083 [Oryza sativa Indica Group] KAB8090263.1 hypothetical protein EE612_015405 [Oryza sativa] ABF94063.1 Protein of unknown function, DUF614 containing protein, expressed [Oryza sativa Japonica Group] KAB8090264.1 hypothetical protein EE612_015405 [Oryza sativa] KAF2937355.1 hypothetical pr…
Os03g0158000	2.85331	1.50216e-07	EEC74551.1_hypothetical protein OsI_10091 [Oryza sativa Indica Group] EEE58348.1 hypothetical protein OsJ_09472 [Oryza sativa Japonica Group] KAB8090275.1 hypothetical protein EE612_015417 [Oryza sativa] BAS82381.1 Os03g0158000 [Oryza sativa Japonica Group]
Os03g0158300	1.48512	8.06076e-17	XP_015631990.1_photosynthetic NDH subunit of subcomplex B 2, chloroplastic [Oryza sativa Japonica Group] KAB8090278.1 hypothetical protein EE612_015420 [Oryza sativa] ABF94072.1 expressed protein [Oryza sativa Japonica Group] KAF2937365.1 hypothetical protein DAI22_03g045700 [Oryza sativa Japonica Group] BAF10935.1 Os03g0158300 [Oryza sativa Japonica Group] BAG90043.1 unnamed protein product [Ory…
Os03g0158500	1.06266	6.39457e-24	XP_015629860.1_uncharacterized protein LOC4331683 isoform X2 [Oryza sativa Japonica Group] ABF94075.1 YT521-B-like family protein, expressed [Oryza sativa Japonica Group] EEE58351.1 hypothetical protein OsJ_09476 [Oryza sativa Japonica Group] KAF2937370.1 hypothetical protein DAI22_03g045801 [Oryza sativa Japonica Group] BAF10936.1 Os03g0158500 [Oryza sativa Japonica Group] BAS82386.1 Os03g015850…
Os03g0161100	1.33643	6.65735e-09	BAS82414.1_Os03g0161100 [Oryza sativa Japonica Group]
Os03g0161400	1.89106	0.0117227	XP_015629363.1_uncharacterized protein LOC4331704 [Oryza sativa Japonica Group] XP_025879416.1 uncharacterized protein LOC4331704 [Oryza sativa Japonica Group] KAB8090310.1 hypothetical protein EE612_015457 [Oryza sativa] ABF94112.1 IQ calmodulin-binding motif family protein, expressed [Oryza sativa Japonica Group] KAF2937409.1 hypothetical protein DAI22_03g047900 [Oryza sativa Japonica Group] BA…
Os03g0161600	3.84125	1.37357e-08	XP_015630028.1_EPIDERMAL PATTERNING FACTOR-like protein 5 [Oryza sativa Japonica Group] KAB8090313.1 hypothetical protein EE612_015462 [Oryza sativa] ABF94116.1 allergen, putative, expressed [Oryza sativa Japonica Group] KAF2937412.1 hypothetical protein DAI22_03g048033 [Oryza sativa Japonica Group] BAF10959.1 Os03g0161600 [Oryza sativa Japonica Group] BAG98155.1 unnamed protein product [Oryza sa…
Os03g0162000	2.73825	9.30737e-10	XP_015631027.1_probable indole-3-pyruvate monooxygenase YUCCA7 isoform X2 [Oryza sativa Japonica Group] XP_015631028.1 probable indole-3-pyruvate monooxygenase YUCCA7 isoform X2 [Oryza sativa Japonica Group] XP_025880241.1 probable indole-3-pyruvate monooxygenase YUCCA7 isoform X2 [Oryza sativa Japonica Group] XP_025880242.1 probable indole-3-pyruvate monooxygenase YUCCA7 isoform X2 [Oryza sativa…
Os03g0162900	3.2243	1.39637e-85	XP_025880109.1_pentatricopeptide repeat-containing protein At3g23020 [Oryza sativa Japonica Group] KAB8090327.1 hypothetical protein EE612_015481 [Oryza sativa] ABF94125.1 pentatricopeptide, putative, expressed [Oryza sativa Japonica Group] EEE58370.1 hypothetical protein OsJ_09514 [Oryza sativa Japonica Group] KAF2937421.1 hypothetical protein DAI22_03g048700 [Oryza sativa Japonica Group] BAF109…
Os03g0163000	1.80299	1.54687e-09	KAB8090328.1_hypothetical protein EE612_015483, partial [Oryza sativa] BAS82436.1 Os03g0163000, partial [Oryza sativa Japonica Group]
Os03g0164901	1.44587	0.0104147	KAB8090345.1_hypothetical protein EE612_015501 [Oryza sativa] BAS82457.1 Os03g0164901 [Oryza sativa Japonica Group]
Os03g0165400	2.35008	0.0445774	XP_015633043.1_beta-galactosidase 5 [Oryza sativa Japonica Group] Q10RB4.1 RecName: Full=Beta-galactosidase 5; Short=Lactase 5; Flags: Precursor [Oryza sativa Japonica Group] KAB8090354.1 hypothetical protein EE612_015512 [Oryza sativa] ABF94149.1 Beta-galactosidase precursor, putative, expressed [Oryza sativa Japonica Group] KAF2937449.1 hypothetical protein DAI22_03g051400 [Oryza sativa Japonic…
Os03g0166000	1.00892	0.00232697	XP_015628422.1_TATA-binding protein-associated factor 2N isoform X2 [Oryza sativa Japonica Group] KAB8090360.1 hypothetical protein EE612_015520 [Oryza sativa] ABF94154.1 expressed protein [Oryza sativa Japonica Group] KAF2937456.1 hypothetical protein DAI22_03g051800 [Oryza sativa Japonica Group] BAF10986.1 Os03g0166000 [Oryza sativa Japonica Group] BAG93000.1 unnamed protein product [Oryza sati…
Os03g0167000	4.0651	7.65756e-10	XP_015629422.1_protein YLS3 [Oryza sativa Japonica Group] ABF94168.1 Protease inhibitor/seed storage/LTP family protein, expressed [Oryza sativa Japonica Group] KAB8090367.1 hypothetical protein EE612_015534 [Oryza sativa] BAS82481.1 Os03g0167000 [Oryza sativa Japonica Group]
Os03g0168000	4.18834	2.80401e-10	XP_015628235.1_major facilitator superfamily domain-containing protein 12 [Oryza sativa Japonica Group] KAB8090382.1 hypothetical protein EE612_015550 [Oryza sativa] AAL84289.1 putative sugar transport protein [Oryza sativa Japonica Group] ABF94177.1 lactose permease, putative, expressed [Oryza sativa Japonica Group] KAF2937488.1 hypothetical protein DAI22_03g053400 [Oryza sativa Japonica Group] …
Os03g0168100	4.97534	7.98386e-05	XP_015628236.1_late embryogenesis abundant protein, group 3 [Oryza sativa Japonica Group] AAL84288.1 putative embryo-specific protein [Oryza sativa Japonica Group] ABF94178.1 Late embryogenesis abundant protein, expressed [Oryza sativa Japonica Group] BAF11001.1 Os03g0168100 [Oryza sativa Japonica Group] BAH00559.1 unnamed protein product [Oryza sativa Japonica Group] BAS82496.1 Os03g0168100 [Ory…
Os03g0168300	4.2915	5.42459e-68	XP_015627983.1_uncharacterized protein LOC4331753 isoform X1 [Oryza sativa Japonica Group] KAB8090385.1 hypothetical protein EE612_015554 [Oryza sativa] ABF94180.1 expressed protein [Oryza sativa Japonica Group] EEE58394.1 hypothetical protein OsJ_09559 [Oryza sativa Japonica Group] KAF2937490.1 hypothetical protein DAI22_03g053700 [Oryza sativa Japonica Group] BAF11003.1 Os03g0168300 [Oryza sati…
Os03g0170600	3.82071	0.0200238	KAB8090414.1_hypothetical protein EE612_015587, partial [Oryza sativa] BAS82527.1 Os03g0170600, partial [Oryza sativa Japonica Group]
Os03g0175800	1.48191	0.000680102	XP_015629346.1_protein BIG GRAIN 1 [Oryza sativa Japonica Group] Q10R09.1 RecName: Full=Protein BIG GRAIN 1 [Oryza sativa Japonica Group] ABF94260.1 expressed protein [Oryza sativa Japonica Group] EEE58421.1 hypothetical protein OsJ_09620 [Oryza sativa Japonica Group] KAF2937563.1 hypothetical protein DAI22_03g059100 [Oryza sativa Japonica Group] BAF11049.1 Os03g0175800 [Oryza sativa Japonica Gro…
Os03g0176100	4.18644	2.08742e-07	XP_015630069.1_uncharacterized protein LOC4331801 [Oryza sativa Japonica Group] EEE58422.1 hypothetical protein OsJ_09621 [Oryza sativa Japonica Group] KAF2937564.1 hypothetical protein DAI22_03g059200 [Oryza sativa Japonica Group] KAF2937565.1 hypothetical protein DAI22_03g059200 [Oryza sativa Japonica Group] KAF2937566.1 hypothetical protein DAI22_03g059200 [Oryza sativa Japonica Group] BAS8257…
Os03g0178200	2.63729	8.67697e-97	XP_015628937.1_ylmG homolog protein 2, chloroplastic [Oryza sativa Japonica Group] KAB8090469.1 hypothetical protein EE612_015653 [Oryza sativa] ABF94280.1 YGGT family protein, expressed [Oryza sativa Japonica Group] EEE58432.1 hypothetical protein OsJ_09637 [Oryza sativa Japonica Group] KAF2937586.1 hypothetical protein DAI22_03g060700 [Oryza sativa Japonica Group] BAF11064.1 Os03g0178200 [Oryza…
Os03g0178300	3.27524	5.543e-13	ABF94281.1_hydrolase, alpha/beta fold family protein, putative, expressed [Oryza sativa Japonica Group] ABF94282.1 hydrolase, alpha/beta fold family protein, putative, expressed [Oryza sativa Japonica Group] BAH00374.1 unnamed protein product [Oryza sativa Japonica Group] BAS82596.1 Os03g0178300 [Oryza sativa Japonica Group]
Os03g0179000	2.31115	3.79162e-13	ABF94288.1_Tubulin-tyrosine ligase family protein, expressed [Oryza sativa Japonica Group] KAB8090474.1 hypothetical protein EE612_015659 [Oryza sativa] KAF2937593.1 hypothetical protein DAI22_03g061200 [Oryza sativa Japonica Group] BAS82602.1 Os03g0179000 [Oryza sativa Japonica Group]
Os03g0179700	2.62659	3.77408e-23	XP_015630877.1_protein LURP-one-related 6 [Oryza sativa Japonica Group] AAO13473.1 Hypothetical protein [Oryza sativa Japonica Group] ABF94295.1 expressed protein [Oryza sativa Japonica Group] EAZ25806.1 hypothetical protein OsJ_09648 [Oryza sativa Japonica Group] KAF2937601.1 hypothetical protein DAI22_03g061900 [Oryza sativa Japonica Group] BAS82608.1 Os03g0179700 [Oryza sativa Japonica Group]
Os03g0180900	1.30863	1.47454e-05	XP_015633146.1_protein TIFY 11c [Oryza sativa Japonica Group] A2XD79.1 RecName: Full=Protein TIFY 11c [Oryza sativa Indica Group] Q8GRS2.1 RecName: Full=Protein TIFY 11c; Short=OsTIFY11c; AltName: Full=Jasmonate ZIM domain-containing protein 11; Short=OsJAZ11; AltName: Full=OsJAZ2 [Oryza sativa Japonica Group] AAN65439.1 Unknown protein [Oryza sativa Japonica Group] AAO13483.1 Unknown protein [Or…
Os03g0182800	1.29006	4.31561e-07	XP_015632275.1_ethylene-responsive transcription factor RAP2-12 [Oryza sativa Japonica Group] KAB8090511.1 hypothetical protein EE612_015699 [Oryza sativa] AAP92744.1 ap2 domain containing protein [Oryza sativa Japonica Group] ABF94328.1 AP2 domain containing protein, expressed [Oryza sativa Japonica Group] KAF2937634.1 hypothetical protein DAI22_03g064200 [Oryza sativa Japonica Group] BAF11090.1…
Os03g0183000	2.78514	7.39496e-49	XP_015630585.1_ethylene-responsive transcription factor ERF073 [Oryza sativa Japonica Group] KAB8090512.1 hypothetical protein EE612_015700 [Oryza sativa] AAK92635.1 Putative AP2 domain containing protein [Oryza sativa Japonica Group] ABF94329.1 AP2 domain containing protein, expressed [Oryza sativa Japonica Group] ABF94330.1 AP2 domain containing protein, expressed [Oryza sativa Japonica Group] …
Os03g0183950	6.14408	0.00310007	KAB8090527.1_hypothetical protein EE612_015713 [Oryza sativa] BAS82655.1 Os03g0183950 [Oryza sativa Japonica Group]
Os03g0184100	8.11998	3.67955e-102	XP_015628431.1_uncharacterized protein LOC4331855 [Oryza sativa Japonica Group] XP_015628432.1 uncharacterized protein LOC4331855 [Oryza sativa Japonica Group] EAY88812.1 hypothetical protein OsI_10285 [Oryza sativa Indica Group] ABF94341.1 expressed protein [Oryza sativa Japonica Group] ABF94342.1 expressed protein [Oryza sativa Japonica Group] ABF94343.1 expressed protein [Oryza sativa Japonica…
Os03g0184400	1.8535	0.0081927	XP_015633230.1_probable LRR receptor-like serine/threonine-protein kinase At1g67720 [Oryza sativa Japonica Group] ABF94347.1 leucine-rich repeat family protein, putative, expressed [Oryza sativa Japonica Group] EEE58454.1 hypothetical protein OsJ_09686 [Oryza sativa Japonica Group] BAF11103.1 Os03g0184400 [Oryza sativa Japonica Group] BAS82661.1 Os03g0184400 [Oryza sativa Japonica Group]
Os03g0184500	3.7233	1.43239e-06	XP_015633231.1_B3 domain-containing protein Os03g0184500 [Oryza sativa Japonica Group] Q10QS9.1 RecName: Full=B3 domain-containing protein Os03g0184500 [Oryza sativa Japonica Group] KAB8090534.1 hypothetical protein EE612_015723 [Oryza sativa] AAK92622.1 Unknown protein [Oryza sativa Japonica Group] ABF94348.1 B3 DNA binding domain containing protein, expressed [Oryza sativa Japonica Group] EAZ25…
Os03g0184550	5.08199	2.26083e-183	XP_015632474.1_uncharacterized protein LOC9269735 [Oryza sativa Japonica Group] AAK92621.1 Putative dihydroflavonal-4-reductase [Oryza sativa Japonica Group] KAB8090535.1 hypothetical protein EE612_015724 [Oryza sativa] KAF2937668.1 hypothetical protein DAI22_03g066000 [Oryza sativa Japonica Group] BAS82663.1 Os03g0184550 [Oryza sativa Japonica Group]
Os03g0184600	1.51374	4.47555e-17	KAB8090536.1_hypothetical protein EE612_015725 [Oryza sativa] BAS82664.1 Os03g0184600 [Oryza sativa Japonica Group]
Os03g0185500	1.0417	6.97517e-07	XP_015632113.2_uncharacterized protein LOC4331865 [Oryza sativa Japonica Group]
Os03g0187350	5.30771	1.57301e-38	KAB8090557.1_hypothetical protein EE612_015755 [Oryza sativa] KAF2937695.1 hypothetical protein DAI22_03g068000 [Oryza sativa Japonica Group] BAH92021.1 Os03g0187350 [Oryza sativa Japonica Group] BAS82686.1 Os03g0187350 [Oryza sativa Japonica Group]
Os03g0188400	1.38753	0.00364706	XP_015629273.1_transcription factor bHLH96 [Oryza sativa Japonica Group] AAN64142.1 Unknown protein [Oryza sativa Japonica Group] ABF94380.1 Helix-loop-helix DNA-binding domain containing protein, expressed [Oryza sativa Japonica Group] ADX60278.1 bHLH transcription factor, partial [Oryza sativa Japonica Group] KAF2937705.1 hypothetical protein DAI22_03g068800 [Oryza sativa Japonica Group] BAF111…
Os03g0188500	1.45875	3.27006e-06	XP_015629233.1_arabinogalactan protein 1-like [Oryza sativa Japonica Group] EEC74655.1 hypothetical protein OsI_10316 [Oryza sativa Indica Group] KAB8090568.1 hypothetical protein EE612_015772 [Oryza sativa] KAF2937706.1 hypothetical protein DAI22_03g068900 [Oryza sativa Japonica Group] BAF11132.1 Os03g0188500 [Oryza sativa Japonica Group] BAS82698.1 Os03g0188500 [Oryza sativa Japonica Group]
Os03g0190000	1.23431	1.42657e-09	KAF2937716.1_hypothetical protein DAI22_03g069500 [Oryza sativa Japonica Group]
Os03g0190100	1.14419	2.0252e-27	XP_015627852.1_2-carboxy-1,4-naphthoquinone phytyltransferase, chloroplastic isoform X2 [Oryza sativa Japonica Group] KAB8090576.1 hypothetical protein EE612_015787 [Oryza sativa] ABF94394.1 1,4-dihydroxy-2-naphthoate phytyltransferase family protein, expressed [Oryza sativa Japonica Group] EEE58470.1 hypothetical protein OsJ_09720 [Oryza sativa Japonica Group] KAF2937715.1 hypothetical protein D…
Os03g0190500	3.53094	9.91677e-08	KAB8090579.1_hypothetical protein EE612_015792 [Oryza sativa] BAS82713.1 Os03g0190500 [Oryza sativa Japonica Group]
Os03g0191800	4.9975	0.0380476	XP_015629464.1_NDR1/HIN1-like protein 13 [Oryza sativa Japonica Group] ABF94405.1 expressed protein [Oryza sativa Japonica Group] BAS82722.1 Os03g0191800 [Oryza sativa Japonica Group]
Os03g0192500	1.0292	8.37561e-15	XP_015631689.1_probable protein phosphatase 2C BIPP2C1 isoform X1 [Oryza sativa Japonica Group] Q10QL5.1 RecName: Full=Probable protein phosphatase 2C BIPP2C1; AltName: Full=BTH-induced protein phosphatase 2C 1; Short=OsBIPP2C1 [Oryza sativa Japonica Group] ABF94412.1 Protein phosphatase 2C containing protein, expressed [Oryza sativa Japonica Group] EEE58479.1 hypothetical protein OsJ_09738 [Oryz…
Os03g0192550	3.11936	2.7467e-08	KAB8090597.1_hypothetical protein EE612_015823 [Oryza sativa] BAS82732.1 Os03g0192550 [Oryza sativa Japonica Group]
Os03g0196800	1.57613	3.6772e-46	XP_015631061.1_30S ribosomal protein S10, chloroplastic isoform X2 [Oryza sativa Japonica Group] EEC74686.1 hypothetical protein OsI_10381 [Oryza sativa Indica Group] KAB8090638.1 hypothetical protein EE612_015893 [Oryza sativa] ABF94458.1 Chloroplast 30S ribosomal protein S10, putative, expressed [Oryza sativa Japonica Group] EEE58502.1 hypothetical protein OsJ_09771 [Oryza sativa Japonica Group…
*Os03g0197875	5.87141	0.00114044	.
Os03g0198600	6.11104	2.86333e-08	XP_015629042.1_homeobox-leucine zipper protein HOX12 [Oryza sativa Japonica Group] Q10QF2.1 RecName: Full=Homeobox-leucine zipper protein HOX12; AltName: Full=HD-ZIP protein HOX12; AltName: Full=Homeodomain transcription factor HOX12; AltName: Full=OsHox12 [Oryza sativa Japonica Group] KAB8090657.1 hypothetical protein EE612_015925 [Oryza sativa] ABF94477.1 Homeobox domain containing protein, exp…
Os03g0199100	2.183	1.40667e-21	KAB8090662.1_hypothetical protein EE612_015934 [Oryza sativa]
Os03g0199200	2.00136	0.0334228	KAB8090663.1_hypothetical protein EE612_015935, partial [Oryza sativa] BAS82801.1 Os03g0199200, partial [Oryza sativa Japonica Group]
Os03g0200200	1.13661	1.14402e-06	XP_015628764.1_uncharacterized protein LOC4331964 [Oryza sativa Japonica Group] ABF94488.1 expressed protein [Oryza sativa Japonica Group] KAF2937815.1 hypothetical protein DAI22_03g076900 [Oryza sativa Japonica Group] BAF11201.1 Os03g0200200 [Oryza sativa Japonica Group] BAS82810.1 Os03g0200200 [Oryza sativa Japonica Group]
Os03g0205400	1.23377	5.47812e-16	BAS82858.1_Os03g0205400 [Oryza sativa Japonica Group]
Os03g0206150	2.725	1.74759e-14	KAB8090713.1_hypothetical protein EE612_015998 [Oryza sativa] BAS82864.1 Os03g0206150 [Oryza sativa Japonica Group]
Os03g0209600	1.00976	1.05166e-17	XP_015632755.1_methionine--tRNA ligase, chloroplastic/mitochondrial [Oryza sativa Japonica Group] KAB8090743.1 hypothetical protein EE612_016037 [Oryza sativa] ABF94579.1 Methionyl-tRNA synthetase, putative, expressed [Oryza sativa Japonica Group] EEE58561.1 hypothetical protein OsJ_09866 [Oryza sativa Japonica Group] KAF2937923.1 hypothetical protein DAI22_03g083800 [Oryza sativa Japonica Group]…
Os03g0210500	2.4048	2.44342e-12	KAB8090753.1_hypothetical protein EE612_016052, partial [Oryza sativa] BAF11255.1 Os03g0210500, partial [Oryza sativa Japonica Group] BAS82908.1 Os03g0210500, partial [Oryza sativa Japonica Group]
Os03g0211600	1.67141	1.19074e-34	KAB8090762.1_hypothetical protein EE612_016065, partial [Oryza sativa] BAF11263.1 Os03g0211600, partial [Oryza sativa Japonica Group] BAS82917.1 Os03g0211600, partial [Oryza sativa Japonica Group]
Os03g0212800	2.08946	4.78109e-05	XP_015628023.1_beta-glucosidase 6 isoform X1 [Oryza sativa Japonica Group] Q8L7J2.1 RecName: Full=Beta-glucosidase 6; Short=Os3bglu6; Flags: Precursor [Oryza sativa Japonica Group] KAB8090776.1 hypothetical protein EE612_016081 [Oryza sativa] AAN01354.1 beta-glucosidase [Oryza sativa Japonica Group] ABF94615.1 Glycosyl hydrolase family 1 protein, expressed [Oryza sativa Japonica Group] KAF2937970…
Os03g0214100	2.47508	1.26195e-05	XP_015628911.1_replication protein A 70 kDa DNA-binding subunit B [Oryza sativa Japonica Group] Q10Q08.1 RecName: Full=Replication protein A 70 kDa DNA-binding subunit B; Short=OsRPA70b; AltName: Full=Replication factor A protein 1B; AltName: Full=Replication protein A 1B [Oryza sativa Japonica Group] KAB8090795.1 hypothetical protein EE612_016102 [Oryza sativa] ABF94627.1 replication factor-a pr…
Os03g0214200	1.49901	1.41664e-31	XP_015632992.1_ninja-family protein MODD [Oryza sativa Japonica Group] Q10Q07.1 RecName: Full=Ninja-family protein MODD; AltName: Full=Protein MEDIATOR OF OSBZIP46 DEACTIVATION AND DEGRADATION [Oryza sativa Japonica Group] KAB8090796.1 hypothetical protein EE612_016103 [Oryza sativa] ABF94628.1 expressed protein [Oryza sativa Japonica Group] KAF2937992.1 hypothetical protein DAI22_03g088200 [Oryz…
Os03g0218200	1.83266	2.34848e-09	XP_015628902.1_uncharacterized protein LOC9271769 isoform X4 [Oryza sativa Japonica Group] ABF94666.1 expressed protein [Oryza sativa Japonica Group] KAB8090829.1 hypothetical protein EE612_016151 [Oryza sativa] BAG93735.1 unnamed protein product [Oryza sativa Japonica Group] BAS82990.1 Os03g0218200 [Oryza sativa Japonica Group]
Os03g0218300	1.04218	4.16942e-12	KAB8090830.1_hypothetical protein EE612_016152, partial [Oryza sativa] BAS82991.1 Os03g0218300, partial [Oryza sativa Japonica Group]
Os03g0218500	1.96596	1.68166e-12	XP_015627929.1_heat shock 70 kDa protein 8 [Oryza sativa Japonica Group] KAB8090832.1 hypothetical protein EE612_016156 [Oryza sativa] ABF94669.1 dnaK protein, expressed [Oryza sativa Japonica Group] EAZ26082.1 hypothetical protein OsJ_09939 [Oryza sativa Japonica Group] KAF2938036.1 hypothetical protein DAI22_03g091300 [Oryza sativa Japonica Group] BAF11311.1 Os03g0218500 [Oryza sativa Japonica …
Os03g0219700	1.06155	3.13288e-16	XP_015627909.1_DEAD-box ATP-dependent RNA helicase 47B [Oryza sativa Japonica Group] Q10PV9.1 RecName: Full=DEAD-box ATP-dependent RNA helicase 47B [Oryza sativa Japonica Group] EAY89067.1 hypothetical protein OsI_10553 [Oryza sativa Indica Group] KAB8090840.1 hypothetical protein EE612_016167 [Oryza sativa] ABF94680.1 DEAD/DEAH box helicase family protein, putative, expressed [Oryza sativa Japon…
Os03g0219900	2.43117	1.70237e-59	XP_015631945.1_50S ribosomal protein L15, chloroplastic [Oryza sativa Japonica Group] XP_015631946.1 50S ribosomal protein L15, chloroplastic [Oryza sativa Japonica Group] XP_015631947.1 50S ribosomal protein L15, chloroplastic [Oryza sativa Japonica Group] XP_025879753.1 50S ribosomal protein L15, chloroplastic [Oryza sativa Japonica Group] EAY89069.1 hypothetical protein OsI_10555 [Oryza sativa…
Os03g0225700	1.2009	1.81167e-15	XP_015633223.1_wall-associated receptor kinase-like 14 [Oryza sativa Japonica Group] KAB8090888.1 hypothetical protein EE612_016226 [Oryza sativa] AAN52750.1 Putative protein kinase [Oryza sativa Japonica Group] ABF94739.1 WAK-like kinase, putative, expressed [Oryza sativa Japonica Group] KAF2938110.1 hypothetical protein DAI22_03g096000 [Oryza sativa Japonica Group] BAF11349.1 Os03g0225700 [Oryz…
Os03g0226200	2.55712	7.49277e-10	XP_015628351.1_non-symbiotic hemoglobin 2 [Oryza sativa Japonica Group] O04985.1 RecName: Full=Non-symbiotic hemoglobin 2; AltName: Full=ORYsa GLB1b; AltName: Full=rHb2 [Oryza sativa Japonica Group] AAC49881.1 hemoglobin 2 [Oryza sativa Indica Group] KAB8090890.1 hypothetical protein EE612_016228 [Oryza sativa] AAC49884.1 hemoglobin 2 [Oryza sativa Indica Group] AAK72228.1 hemoglobin 2 [Oryza sat…
Os03g0229801	2.93761	2.04502e-06	KAB8090922.1_hypothetical protein EE612_016278, partial [Oryza sativa] BAS83095.1 Os03g0229801, partial [Oryza sativa Japonica Group]
Os03g0230300	5.13538	2.9204e-18	XP_015628077.1_probable inactive poly [ADP-ribose] polymerase SRO2 [Oryza sativa Japonica Group] EEC74809.1 hypothetical protein OsI_10624 [Oryza sativa Indica Group] KAB8090923.1 hypothetical protein EE612_016284 [Oryza sativa] ABF94777.1 Poly polymerase catalytic domain containing protein, expressed [Oryza sativa Japonica Group] ABF94778.1 Poly polymerase catalytic domain containing protein, ex…
Os03g0231400	1.74859	1.67366e-25	BAS83102.1_Os03g0231400, partial [Oryza sativa Japonica Group]
Os03g0231600	3.39014	5.61207e-80	XP_015630708.1_branched-chain-amino-acid aminotransferase 2, chloroplastic [Oryza sativa Japonica Group] EAY89138.1 hypothetical protein OsI_10629 [Oryza sativa Indica Group] KAB8090928.1 hypothetical protein EE612_016294 [Oryza sativa] AAO00685.1 Unknown protein [Oryza sativa Japonica Group] AAO06962.1 Putative branched-chain amino acid aminotransferase [Oryza sativa Japonica Group] ABF94785.1 B…
Os03g0233000	4.3133	3.62176e-15	XP_015629297.1_calcium uniporter protein 4, mitochondrial [Oryza sativa Japonica Group] KAB8090948.1 hypothetical protein EE612_016322 [Oryza sativa] AAM19132.1 Hypothetical protein [Oryza sativa Japonica Group] ABF94812.1 expressed protein [Oryza sativa Japonica Group] EAZ26172.1 hypothetical protein OsJ_10039 [Oryza sativa Japonica Group] KAF2938189.1 hypothetical protein DAI22_03g100600 [Oryza…
Os03g0233900	3.38063	1.25164e-11	XP_015629794.1_non-symbiotic hemoglobin 1 [Oryza sativa Japonica Group] O04986.1 RecName: Full=Non-symbiotic hemoglobin 1; AltName: Full=ORYsa GLB1a; AltName: Full=rHb1 [Oryza sativa Japonica Group] 1D8U_A CRYSTAL STRUCTURE OF NON-SYMBIOTIC PLANT HEMOGLOBIN FROM RICE [Oryza sativa] 1D8U_B CRYSTAL STRUCTURE OF NON-SYMBIOTIC PLANT HEMOGLOBIN FROM RICE [Oryza sativa] AAC49882.1 hemoglobin 1 [Oryza s…
Os03g0235200	3.12591	0.000634044	XP_015629766.1_pentatricopeptide repeat-containing protein At4g37170 [Oryza sativa Japonica Group] KAB8090967.1 hypothetical protein EE612_016348 [Oryza sativa] ABF94832.1 pentatricopeptide, putative, expressed [Oryza sativa Japonica Group] EAZ26189.1 hypothetical protein OsJ_10058 [Oryza sativa Japonica Group] KAF2938211.1 hypothetical protein DAI22_03g102100 [Oryza sativa Japonica Group] BAF113…
Os03g0237500	1.7565	0.00409277	XP_015631816.1_protein OPI10 homolog [Oryza sativa Japonica Group] ABF94856.1 expressed protein [Oryza sativa Japonica Group] KAB8090986.1 hypothetical protein EE612_016373 [Oryza sativa] KAF2938238.1 hypothetical protein DAI22_03g103400 [Oryza sativa Japonica Group] BAS83164.1 Os03g0237500 [Oryza sativa Japonica Group]
Os03g0237600	1.32541	4.59005e-13	XP_015631815.1_65-kDa microtubule-associated protein 6 [Oryza sativa Japonica Group] KAB8090988.1 hypothetical protein EE612_016375 [Oryza sativa] ABF94857.1 microtubule associated protein family protein, putative, expressed [Oryza sativa Japonica Group] ABF94858.1 microtubule associated protein family protein, putative, expressed [Oryza sativa Japonica Group] KAB8090989.1 hypothetical protein EE…
Os03g0239000	2.30869	0.020575	XP_015629301.1_probable xyloglucan endotransglucosylase/hydrolase protein 27 [Oryza sativa Japonica Group] KAB8091000.1 hypothetical protein EE612_016388 [Oryza sativa] ABF94871.1 xyloglucan endotransglucosylase/hydrolase protein 28precursor, putative, expressed [Oryza sativa Japonica Group] EAZ26213.1 hypothetical protein OsJ_10080 [Oryza sativa Japonica Group] BAF11417.1 Os03g0239000 [Oryza sat…
Os03g0240500	1.63529	4.39326e-73	XP_015631833.1_translocase of chloroplast 34, chloroplastic [Oryza sativa Japonica Group] KAB8091008.1 hypothetical protein EE612_016401 [Oryza sativa] ABF94886.1 Translocase of chloroplast 34, putative, expressed [Oryza sativa Japonica Group] AGT42308.1 translocase of chloroplast 34 [Oryza sativa Japonica Group] KAF2938259.1 hypothetical protein DAI22_03g105500 [Oryza sativa Japonica Group] BAF1…
Os03g0243200	1.61583	0.0327104	KAB8091033.1_hypothetical protein EE612_016428 [Oryza sativa] KAF2938292.1 hypothetical protein DAI22_03g107200 [Oryza sativa Japonica Group] BAS83211.1 Os03g0243200 [Oryza sativa Japonica Group]
Os03g0243600	1.8081	1.7185e-47	XP_015632404.1_acyl-CoA-binding domain-containing protein 5-like isoform X1 [Oryza sativa Japonica Group] Q10P83.1 RecName: Full=Acyl-CoA-binding domain-containing protein 5; Short=Acyl-CoA binding protein 5; Short=OsACBP5; Flags: Precursor [Oryza sativa Japonica Group] KAB8091036.1 hypothetical protein EE612_016434 [Oryza sativa] ABF94918.1 Acyl CoA binding protein, expressed [Oryza sativa Japon…
Os03g0243700	5.29656	0.000190593	KAB8091037.1_hypothetical protein EE612_016435, partial [Oryza sativa] BAS83215.1 Os03g0243700, partial [Oryza sativa Japonica Group]
Os03g0243800	1.30053	1.7481e-10	XP_015627919.1_calmodulin-lysine N-methyltransferase [Oryza sativa Japonica Group] ABF94923.1 expressed protein [Oryza sativa Japonica Group] KAB8091039.1 hypothetical protein EE612_016437 [Oryza sativa] KAF2938298.1 hypothetical protein DAI22_03g107800 [Oryza sativa Japonica Group] BAS83217.1 Os03g0243800 [Oryza sativa Japonica Group]
Os03g0243900	2.70543	2.47068e-12	XP_015633254.1_thaumatin-like protein 1 [Oryza sativa Japonica Group] KAB8091040.1 hypothetical protein EE612_016438 [Oryza sativa] ABF94924.1 Thaumatin family protein, expressed [Oryza sativa Japonica Group] KAF2938300.1 hypothetical protein DAI22_03g107900 [Oryza sativa Japonica Group] BAF11445.1 Os03g0243900 [Oryza sativa Japonica Group] BAG94602.1 unnamed protein product [Oryza sativa Japonic…
Os03g0244200	2.74885	6.415e-30	KAB8091043.1_hypothetical protein EE612_016442, partial [Oryza sativa] BAS83221.1 Os03g0244200, partial [Oryza sativa Japonica Group]
*Os03g0244800	3.29712	7.6371e-05	.
Os03g0246500	1.36786	0.0193355	XP_015631279.1_filament-like plant protein 4 [Oryza sativa Japonica Group] XP_015631280.1 filament-like plant protein 4 [Oryza sativa Japonica Group] KAB8091066.1 hypothetical protein EE612_016474 [Oryza sativa] ABF94949.1 expressed protein [Oryza sativa Japonica Group] KAF2938320.1 hypothetical protein DAI22_03g109600 [Oryza sativa Japonica Group] BAF11458.1 Os03g0246500 [Oryza sativa Japonica G…
Os03g0247300	5.25094	0.00225815	XP_015630192.1_uncharacterized protein LOC4332246 [Oryza sativa Japonica Group] ABF94955.1 expressed protein [Oryza sativa Japonica Group] ASU44341.1 DUF1618 superfamily member protein [Oryza sativa Japonica Group] EAZ26264.1 hypothetical protein OsJ_10132 [Oryza sativa Japonica Group] KAF2938328.1 hypothetical protein DAI22_03g110400 [Oryza sativa Japonica Group] BAF11464.1 Os03g0247300 [Oryza s…
Os03g0247600	1.92536	5.87258e-25	EEC74865.1_hypothetical protein OsI_10749 [Oryza sativa Indica Group] KAB8091077.1 hypothetical protein EE612_016488 [Oryza sativa] KAB8091078.1 hypothetical protein EE612_016488 [Oryza sativa] BAS83259.1 Os03g0247600 [Oryza sativa Japonica Group]
Os03g0248250	2.5585	0.0100922	KAB8091085.1_hypothetical protein EE612_016495 [Oryza sativa] BAS83266.1 Os03g0248250 [Oryza sativa Japonica Group]
Os03g0248400	4.61193	0.00181753	KAB8091087.1_hypothetical protein EE612_016498 [Oryza sativa] BAS83268.1 Os03g0248400 [Oryza sativa Japonica Group]
Os03g0251500	1.38917	3.05584e-40	XP_015632819.1_V-type proton ATPase subunit a3 [Oryza sativa Japonica Group] EAY89276.1 hypothetical protein OsI_10776 [Oryza sativa Indica Group] KAB8091107.1 hypothetical protein EE612_016530 [Oryza sativa] ABF94992.1 V-type ATPase 116kDa subunit family protein, expressed [Oryza sativa Japonica Group] EAZ26290.1 hypothetical protein OsJ_10160 [Oryza sativa Japonica Group] KAF2938364.1 hypotheti…
Os03g0251700	1.35791	1.13359e-07	XP_015629074.1_receptor-like serine/threonine-protein kinase At2g45590 [Oryza sativa Japonica Group] BAS83292.1 Os03g0251700 [Oryza sativa Japonica Group]
Os03g0255100	3.59029	1.31943e-198	XP_015632058.1_beta-galactosidase 6 [Oryza sativa Japonica Group] ABF95027.1 Beta-galactosidase precursor, putative, expressed [Oryza sativa Japonica Group] BAF11505.1 Os03g0255100 [Oryza sativa Japonica Group] BAG90437.1 unnamed protein product [Oryza sativa Japonica Group] BAS83320.1 Os03g0255100 [Oryza sativa Japonica Group]
Os03g0255200	1.96448	1.34164e-48	XP_015628251.1_protein CHAPERONE-LIKE PROTEIN OF POR1, chloroplastic [Oryza sativa Japonica Group] KAB8091135.1 hypothetical protein EE612_016567 [Oryza sativa] KAB8091136.1 hypothetical protein EE612_016567 [Oryza sativa] BAF11506.1 Os03g0255200 [Oryza sativa Japonica Group] BAS83322.1 Os03g0255200 [Oryza sativa Japonica Group]
Os03g0258200	3.30156	1.72788e-30	XP_015628734.1_probable carboxylesterase 17 [Oryza sativa Japonica Group] ABF95061.1 expressed protein [Oryza sativa Japonica Group] BAF11521.1 Os03g0258200 [Oryza sativa Japonica Group] BAG94837.1 unnamed protein product [Oryza sativa Japonica Group] BAS83338.1 Os03g0258200 [Oryza sativa Japonica Group]
Os03g0259001	2.73469	0.0425508	BAS83342.1_Os03g0259001 [Oryza sativa Japonica Group]
Os03g0259400	4.6004	0.0124701	XP_015630916.1_leucoanthocyanidin reductase [Oryza sativa Japonica Group] KAB8091157.1 hypothetical protein EE612_016596 [Oryza sativa] ABF95070.1 Leucoanthocyanidin reductase, putative [Oryza sativa Japonica Group] EAZ26324.1 hypothetical protein OsJ_10204 [Oryza sativa Japonica Group] KAF2938417.1 hypothetical protein DAI22_03g117400 [Oryza sativa Japonica Group] BAF11526.2 Os03g0259400 [Oryza …
Os03g0264800	1.19169	0.0459946	KAB8091204.1_hypothetical protein EE612_016655 [Oryza sativa] BAS83395.1 Os03g0264800 [Oryza sativa Japonica Group]
Os03g0265300	1.22314	3.0578e-08	XP_015628226.1_peroxisomal nicotinamide adenine dinucleotide carrier [Oryza sativa Japonica Group] EAY89359.1 hypothetical protein OsI_10863 [Oryza sativa Indica Group] KAB8091209.1 hypothetical protein EE612_016662 [Oryza sativa] AAP06836.1 unknown protein [Oryza sativa Japonica Group] ABF95132.1 peroxisomal membrane protein, putative, expressed [Oryza sativa Japonica Group] EAZ26363.1 hypotheti…
Os03g0265400	2.6816	2.11618e-66	XP_015628628.1_50S ribosomal protein L4, chloroplastic [Oryza sativa Japonica Group] KAB8091210.1 hypothetical protein EE612_016663 [Oryza sativa] ABF95133.1 50S ribosomal protein L4, chloroplast precursor, putative, expressed [Oryza sativa Japonica Group] KAF2938473.1 hypothetical protein DAI22_03g121500 [Oryza sativa Japonica Group] BAF11562.1 Os03g0265400 [Oryza sativa Japonica Group] BAG87948…
Os03g0265800	1.05708	2.01745e-07	KAB8091217.1_hypothetical protein EE612_016668, partial [Oryza sativa] BAF11566.1 Os03g0265800, partial [Oryza sativa Japonica Group] BAS83409.1 Os03g0265800, partial [Oryza sativa Japonica Group]
Os03g0265900	2.36947	1.36462e-16	XP_015632823.1_uncharacterized protein LOC4332353 [Oryza sativa Japonica Group] EEC74922.1 hypothetical protein OsI_10870 [Oryza sativa Indica Group] KAB8091218.1 hypothetical protein EE612_016669 [Oryza sativa] ABF95141.1 expressed protein [Oryza sativa Japonica Group] KAF2938485.1 hypothetical protein DAI22_03g122100 [Oryza sativa Japonica Group] BAF11567.1 Os03g0265900 [Oryza sativa Japonica G…
Os03g0266300	3.63373	1.62508e-49	WP_135482505.1_Hsp20 family protein [Candidatus Chloroploca sp. M-50] XP_015630471.1 17.9 kDa class I heat shock protein [Oryza sativa Japonica Group] Q84Q77.1 RecName: Full=17.9 kDa class I heat shock protein; AltName: Full=17.9 kDa heat shock protein 1; Short=OsHsp17.9A [Oryza sativa Japonica Group] EAY89371.1 hypothetical protein OsI_10878 [Oryza sativa Indica Group] KAB8091222.1 hypothetical …
Os03g0266700	2.00946	1.36093e-66	XP_015627859.1_SH3 domain-containing protein 2 [Oryza sativa Japonica Group] EEC74928.1 hypothetical protein OsI_10879 [Oryza sativa Indica Group] KAB8091223.1 hypothetical protein EE612_016676 [Oryza sativa] ABF95153.1 Variant SH3 domain containing protein, expressed [Oryza sativa Japonica Group] EAZ26376.1 hypothetical protein OsJ_10259 [Oryza sativa Japonica Group] KAF2938496.1 hypothetical pr…
[truncated: 3,166 more rows]

## Sheet: Table S2
Table S2. List of down-regulated DEGs
Gene id	log2FoldChange	p-adj	NR Description
[truncated: 3,859 more rows]

## Sheet: Table S3
Table S3. List of chlorophyll and carotenoid associated genes.
[truncated: 82 more rows]
